# Supplementary material for: Quantifying the role of pre-existing tissue resident cellular immunity in limiting respiratory virus transmission
Source: PLoS Pathog. 2026 Apr 21;22(4):e1014082. doi: 10.1371/journal.ppat.1014082 (PMC13143178; doi:10.1371/journal.ppat.1014082)
Supplement: S4 Table — The data includes experimentally observed flux dynamics in knock-out groups, observed and predicted transmission probabilities, and paired and mean flux and PFU measurements. (XLSX) [file ppat.1014082.s011.xlsx]

## Sheet: fig1b
transfer_group	ROI Label	Group	Total Flux [p/s]	mice_type	mice_group	dpe	dpi	treatment
D1-3	Index 1	A1	781800	Index	1	0	1	control
D1-3	Index 1	A1	25340000	Index	1	1	2	control
D1-3	Index 2	A2	1215000	Index	2	0	1	control
D1-3	Index 2	A2	59590000	Index	2	1	2	control
D1-3	Index 3	A3	1129000	Index	3	0	1	control
D1-3	Index 3	A3	41350000	Index	3	1	2	control
D3-5	Index 1	B1	116300000	Index	1	0	3	control
D3-5	Index 1	B1	205500000	Index	1	1	4	control
D3-5	Index 2	B2	154000000	Index	2	0	3	control
D3-5	Index 2	B2	189200000	Index	2	1	4	control
D3-5	Index 3	B3	46440000	Index	3	0	3	control
D3-5	Index 3	B3	229200000	Index	3	1	4	control
D5-7	Index 1	C1	157000000	Index	1	0	5	control
D5-7	Index 1	C1	98310000	Index	1	1	6	control
D5-7	Index 1	C1	785300	Index	1	2	7	control
D5-7	Index 2	C2	206400000	Index	2	0	5	control
D5-7	Index 2	C2	52240000	Index	2	1	6	control
D5-7	Index 2	C2	1678000	Index	2	2	7	control
D5-7	Index 3	C3	215000000	Index	3	0	5	control
D5-7	Index 3	C3	110800000	Index	3	1	6	control
D5-7	Index 3	C3	282200	Index	3	2	7	control
D1-3	Index 1	A1	155900	Index	1	0	1	immune
D1-3	Index 1	A1	8092000	Index	1	1	2	immune
D1-3	Index 2	A2	126400	Index	2	0	1	immune
D1-3	Index 2	A2	633600	Index	2	1	2	immune
D1-3	Index 3	A3	391700	Index	3	0	1	immune
D1-3	Index 3	A3	7129000	Index	3	1	2	immune
D3-5	Index 1	B1	138500	Index	1	0	3	immune
D3-5	Index 1	B1	707900	Index	1	1	4	immune
D3-5	Index 1	B1	185100	Index	1	2	5	immune
D3-5	Index 2	B2	89280000	Index	2	0	3	immune
D3-5	Index 2	B2	2212000	Index	2	1	4	immune
D3-5	Index 2	B2	3244000	Index	2	2	5	immune
D3-5	Index 3	B3	15430000	Index	3	0	3	immune
D3-5	Index 3	B3	3581000	Index	3	1	4	immune
D3-5	Index 3	B3	84270	Index	3	2	5	immune

## Sheet: fig1c
transfer_group	mice_group	AUC(log10(flux))	AUC(fux)	inf_time	inf_status	mice_label	cage_in_time	cage_out_time	treatment
D1-3	1	4.30314	8.36616e+07	NA	0	Contact 2	1	3	control
D1-3	1	4.30314	8.36616e+07	6	1	Contact 1	1	3	control
D1-3	1	4.30314	8.36616e+07	NA	0	Contact 3	1	3	control
D1-3	1	4.30314	8.36616e+07	NA	0	Contact 4	1	3	control
D1-3	2	4.83122	1.36978e+08	5	1	Contact 2	1	3	control
D1-3	2	4.83122	1.36978e+08	NA	0	Contact 1	1	3	control
D1-3	2	4.83122	1.36978e+08	5	1	Contact 3	1	3	control
D1-3	2	4.83122	1.36978e+08	5	1	Contact 4	1	3	control
D1-3	3	4.39627	6.49152e+07	NA	0	Contact 1	1	3	control
D1-3	3	4.39627	6.49152e+07	NA	0	Contact 3	1	3	control
D1-3	3	4.39627	6.49152e+07	NA	0	Contact 2	1	3	control
D1-3	3	4.39627	6.49152e+07	6	1	Contact 4	1	3	control
D3-5	1	6.36355	3.41931e+08	6	1	Contact 2	3	5	control
D3-5	1	6.36355	3.41931e+08	6	1	Contact 1	3	5	control
D3-5	1	6.36355	3.41931e+08	7	1	Contact 3	3	5	control
D3-5	1	6.36355	3.41931e+08	5	1	Contact 4	3	5	control
D3-5	2	6.44804	3.69181e+08	6	1	Contact 2	3	5	control
D3-5	2	6.44804	3.69181e+08	6	1	Contact 1	3	5	control
D3-5	2	6.44804	3.69181e+08	6	1	Contact 3	3	5	control
D3-5	2	6.44804	3.69181e+08	7	1	Contact 4	3	5	control
D3-5	3	6.27988	3.59701e+08	7	1	Contact 2	3	5	control
D3-5	3	6.27988	3.59701e+08	7	1	Contact 1	3	5	control
D3-5	3	6.27988	3.59701e+08	7	1	Contact 3	3	5	control
D3-5	3	6.27988	3.59701e+08	NA	0	Contact 4	3	5	control
D5-7	1	4.95807	1.76983e+08	NA	0	Contact 2	5	7	control
D5-7	1	4.95807	1.76983e+08	9	1	Contact 4	5	7	control
D5-7	1	4.95807	1.76983e+08	NA	0	Contact 1	5	7	control
D5-7	1	4.95807	1.76983e+08	9	1	Contact 3	5	7	control
D5-7	2	4.90775	1.5606e+08	10	1	Contact 2	5	7	control
D5-7	2	4.90775	1.5606e+08	NA	0	Contact 1	5	7	control
D5-7	2	4.90775	1.5606e+08	NA	0	Contact 3	5	7	control
D5-7	2	4.90775	1.5606e+08	NA	0	Contact 4	5	7	control
D5-7	3	4.85604	2.18222e+08	8	1	Contact 2	5	7	control
D5-7	3	4.85604	2.18222e+08	NA	0	Contact 1	5	7	control
D5-7	3	4.85604	2.18222e+08	8	1	Contact 3	5	7	control
D5-7	3	4.85604	2.18222e+08	8	1	Contact 4	5	7	control
D1-3	1	1.9952	8.0199e+06	NA	0	Contact 1	1	3	immune
D1-3	1	1.9952	8.0199e+06	NA	0	Contact 2	1	3	immune
D1-3	1	1.9952	8.0199e+06	NA	0	Contact 3	1	3	immune
D1-3	1	1.9952	8.0199e+06	NA	0	Contact 4	1	3	immune
D1-3	2	2.24807	4.51175e+07	NA	0	Contact 1	1	3	immune
D1-3	2	2.24807	4.51175e+07	NA	0	Contact 2	1	3	immune
D1-3	2	2.24807	4.51175e+07	NA	0	Contact 3	1	3	immune
D1-3	2	2.24807	4.51175e+07	NA	0	Contact 4	1	3	immune
D1-3	3	3.16369	1.48206e+07	NA	0	Contact 1	1	3	immune
D1-3	3	3.16369	1.48206e+07	NA	0	Contact 2	1	3	immune
D1-3	3	3.16369	1.48206e+07	NA	0	Contact 3	1	3	immune
D1-3	3	3.16369	1.48206e+07	NA	0	Contact 4	1	3	immune
D3-5	1	0.9744	650404	NA	0	Contact 1	3	5	immune
D3-5	1	0.9744	650404	NA	0	Contact 2	3	5	immune
D3-5	1	0.9744	650404	NA	0	Contact 3	3	5	immune
D3-5	1	0.9744	650404	NA	0	Contact 4	3	5	immune
D3-5	2	3.4957	4.82547e+07	NA	0	Contact 1	3	5	immune
D3-5	2	3.4957	4.82547e+07	NA	0	Contact 2	3	5	immune
D3-5	2	3.4957	4.82547e+07	NA	0	Contact 3	3	5	immune
D3-5	2	3.4957	4.82547e+07	NA	0	Contact 4	3	5	immune
D3-5	3	2.58819	1.11315e+07	NA	0	Contact 1	3	5	immune
D3-5	3	2.58819	1.11315e+07	NA	0	Contact 2	3	5	immune
D3-5	3	2.58819	1.11315e+07	NA	0	Contact 3	3	5	immune
D3-5	3	2.58819	1.11315e+07	NA	0	Contact 4	3	5	immune

## Sheet: fig2b
dpi	cage	day	mice_label	total flux	xint	treatment
1	cage1	D+1	Index	1013000	1	control
2	cage1	D+1	Index	48670000	1	control
3	cage1	D+1	Index	165600000	1	control
4	cage1	D+1	Index	179900000	1	control
5	cage1	D+1	Index	1.26443e+08	1	control
6	cage1	D+1	Index	88870000	1	control
7	cage1	D+1	Index	1752000	1	control
8	cage1	D+1	Index	109648	1	control
9	cage1	D+1	Index	109648	1	control
10	cage1	D+1	Index	316800	1	control
11	cage1	D+1	Index	109648	1	control
12	cage1	D+1	Index	168700	1	control
13	cage1	D+1	Index	158900	1	control
14	cage1	D+1	Index	109648	1	control
1	cage2	D+1	Index	325700	1	control
2	cage2	D+1	Index	28730000	1	control
3	cage2	D+1	Index	76660000	1	control
4	cage2	D+1	Index	406700000	1	control
5	cage2	D+1	Index	3.673e+08	1	control
6	cage2	D+1	Index	273900000	1	control
7	cage2	D+1	Index	48060000	1	control
8	cage2	D+1	Index	3442000	1	control
9	cage2	D+1	Index	524200	1	control
10	cage2	D+1	Index	376900	1	control
11	cage2	D+1	Index	109648	1	control
12	cage2	D+1	Index	110100	1	control
13	cage2	D+1	Index	149600	1	control
14	cage2	D+1	Index	161000	1	control
1	cage3	D+1	Index	427000	1	control
2	cage3	D+1	Index	21550000	1	control
3	cage3	D+1	Index	85350000	1	control
4	cage3	D+1	Index	200000000	1	control
5	cage3	D+1	Index	173300000	1	control
6	cage3	D+1	Index	194900000	1	control
7	cage3	D+1	Index	11760000	1	control
8	cage3	D+1	Index	109648	1	control
9	cage3	D+1	Index	191600	1	control
10	cage3	D+1	Index	141000	1	control
11	cage3	D+1	Index	149100	1	control
12	cage3	D+1	Index	109648	1	control
13	cage3	D+1	Index	110900	1	control
14	cage3	D+1	Index	109648	1	control
1	cage1	D+3	Index	109648	3	control
2	cage1	D+3	Index	48450000	3	control
3	cage1	D+3	Index	125500000	3	control
4	cage1	D+3	Index	156900000	3	control
5	cage1	D+3	Index	87360000	3	control
6	cage1	D+3	Index	1064000	3	control
7	cage1	D+3	Index	3910000	3	control
8	cage1	D+3	Index	362200	3	control
9	cage1	D+3	Index	329600	3	control
10	cage1	D+3	Index	456300	3	control
11	cage1	D+3	Index	356800	3	control
12	cage1	D+3	Index	128100	3	control
13	cage1	D+3	Index	109648	3	control
14	cage1	D+3	Index	109648	3	control
1	cage2	D+3	Index	1064000	3	control
2	cage2	D+3	Index	13950000	3	control
3	cage2	D+3	Index	121200000	3	control
4	cage2	D+3	Index	250300000	3	control
5	cage2	D+3	Index	278100000	3	control
6	cage2	D+3	Index	8.293e+07	3	control
7	cage2	D+3	Index	1377000	3	control
8	cage2	D+3	Index	235200	3	control
9	cage2	D+3	Index	209500	3	control
10	cage2	D+3	Index	171000	3	control
11	cage2	D+3	Index	262800	3	control
12	cage2	D+3	Index	252500	3	control
13	cage2	D+3	Index	113700	3	control
14	cage2	D+3	Index	109648	3	control
1	cage3	D+3	Index	287700	3	control
2	cage3	D+3	Index	18920000	3	control
3	cage3	D+3	Index	129100000	3	control
4	cage3	D+3	Index	3.698e+08	3	control
5	cage3	D+3	Index	2.59073e+08	3	control
6	cage3	D+3	Index	181500000	3	control
7	cage3	D+3	Index	14340000	3	control
8	cage3	D+3	Index	625500	3	control
9	cage3	D+3	Index	172900	3	control
10	cage3	D+3	Index	130800	3	control
11	cage3	D+3	Index	125100	3	control
12	cage3	D+3	Index	109648	3	control
13	cage3	D+3	Index	123300	3	control
14	cage3	D+3	Index	109648	3	control
1	cage1	D+5	Index	784800	5	control
2	cage1	D+5	Index	51490000	5	control
3	cage1	D+5	Index	135100000	5	control
4	cage1	D+5	Index	162000000	5	control
5	cage1	D+5	Index	125900000	5	control
6	cage1	D+5	Index	71650000	5	control
7	cage1	D+5	Index	1072000	5	control
8	cage1	D+5	Index	357500	5	control
9	cage1	D+5	Index	109648	5	control
10	cage1	D+5	Index	206200	5	control
11	cage1	D+5	Index	109648	5	control
12	cage1	D+5	Index	109648	5	control
13	cage1	D+5	Index	113500	5	control
14	cage1	D+5	Index	109648	5	control
1	cage2	D+5	Index	714600	5	control
2	cage2	D+5	Index	14740000	5	control
3	cage2	D+5	Index	186300000	5	control
4	cage2	D+5	Index	4.644e+08	5	control
5	cage2	D+5	Index	4.746e+08	5	control
6	cage2	D+5	Index	196900000	5	control
7	cage2	D+5	Index	57070000	5	control
8	cage2	D+5	Index	4608000	5	control
9	cage2	D+5	Index	109648	5	control
10	cage2	D+5	Index	438000	5	control
11	cage2	D+5	Index	470800	5	control
12	cage2	D+5	Index	320700	5	control
13	cage2	D+5	Index	313264	5	control
14	cage2	D+5	Index	306000	5	control
1	cage1	D+7	Index	109648	7	control
2	cage1	D+7	Index	41050000	7	control
3	cage1	D+7	Index	126000000	7	control
4	cage1	D+7	Index	152300000	7	control
5	cage1	D+7	Index	131500000	7	control
6	cage1	D+7	Index	1120000	7	control
7	cage1	D+7	Index	125000	7	control
8	cage1	D+7	Index	408800	7	control
9	cage1	D+7	Index	109648	7	control
10	cage1	D+7	Index	261400	7	control
11	cage1	D+7	Index	184000	7	control
12	cage1	D+7	Index	169600	7	control
13	cage1	D+7	Index	109648	7	control
14	cage1	D+7	Index	109648	7	control
1	cage2	D+7	Index	396600	7	control
2	cage2	D+7	Index	16910000	7	control
3	cage2	D+7	Index	200900000	7	control
4	cage2	D+7	Index	3.948e+08	7	control
5	cage2	D+7	Index	298300000	7	control
6	cage2	D+7	Index	187700000	7	control
7	cage2	D+7	Index	3216000	7	control
8	cage2	D+7	Index	271600	7	control
9	cage2	D+7	Index	206400	7	control
10	cage2	D+7	Index	109648	7	control
11	cage2	D+7	Index	152100	7	control
12	cage2	D+7	Index	134000	7	control
13	cage2	D+7	Index	109648	7	control
14	cage2	D+7	Index	109648	7	control
1	cage1	D+1	Index	658500	1	immune
2	cage1	D+1	Index	16550000	1	immune
3	cage1	D+1	Index	4.33599e+06	1	immune
4	cage1	D+1	Index	1136000	1	immune
5	cage1	D+1	Index	282800	1	immune
6	cage1	D+1	Index	117300	1	immune
7	cage1	D+1	Index	118300	1	immune
8	cage1	D+1	Index	120300	1	immune
9	cage1	D+1	Index	109648	1	immune
10	cage1	D+1	Index	115800	1	immune
11	cage1	D+1	Index	109648	1	immune
12	cage1	D+1	Index	109648	1	immune
13	cage1	D+1	Index	109648	1	immune
14	cage1	D+1	Index	109648	1	immune
1	cage2	D+1	Index	263100	1	immune
2	cage2	D+1	Index	2736000	1	immune
3	cage2	D+1	Index	12860000	1	immune
4	cage2	D+1	Index	7064000	1	immune
5	cage2	D+1	Index	5266000	1	immune
6	cage2	D+1	Index	109648	1	immune
7	cage2	D+1	Index	153400	1	immune
8	cage2	D+1	Index	142900	1	immune
9	cage2	D+1	Index	123900	1	immune
10	cage2	D+1	Index	109648	1	immune
11	cage2	D+1	Index	109648	1	immune
12	cage2	D+1	Index	109648	1	immune
13	cage2	D+1	Index	109648	1	immune
14	cage2	D+1	Index	109648	1	immune
1	cage3	D+1	Index	844000	1	immune
2	cage3	D+1	Index	41790000	1	immune
3	cage3	D+1	Index	17730000	1	immune
4	cage3	D+1	Index	134900000	1	immune
5	cage3	D+1	Index	100000000	1	immune
6	cage3	D+1	Index	1595000	1	immune
7	cage3	D+1	Index	1716000	1	immune
8	cage3	D+1	Index	140800	1	immune
9	cage3	D+1	Index	119900	1	immune
10	cage3	D+1	Index	109648	1	immune
11	cage3	D+1	Index	117000	1	immune
12	cage3	D+1	Index	109648	1	immune
13	cage3	D+1	Index	109648	1	immune
14	cage3	D+1	Index	109648	1	immune
1	cage1	D+3	Index	873100	3	immune
2	cage1	D+3	Index	24500000	3	immune
3	cage1	D+3	Index	5.8608e+06	3	immune
4	cage1	D+3	Index	1402000	3	immune
5	cage1	D+3	Index	235300	3	immune
6	cage1	D+3	Index	109648	3	immune
7	cage1	D+3	Index	186500	3	immune
8	cage1	D+3	Index	122900	3	immune
9	cage1	D+3	Index	109648	3	immune
10	cage1	D+3	Index	109648	3	immune
11	cage1	D+3	Index	109648	3	immune
12	cage1	D+3	Index	109648	3	immune
13	cage1	D+3	Index	109648	3	immune
14	cage1	D+3	Index	109648	3	immune
1	cage2	D+3	Index	118400	3	immune
2	cage2	D+3	Index	5427000	3	immune
3	cage2	D+3	Index	36310000	3	immune
4	cage2	D+3	Index	24570000	3	immune
5	cage2	D+3	Index	795200	3	immune
6	cage2	D+3	Index	203200	3	immune
7	cage2	D+3	Index	155000	3	immune
8	cage2	D+3	Index	109648	3	immune
9	cage2	D+3	Index	109648	3	immune
10	cage2	D+3	Index	109648	3	immune
11	cage2	D+3	Index	109648	3	immune
12	cage2	D+3	Index	109648	3	immune
13	cage2	D+3	Index	109648	3	immune
14	cage2	D+3	Index	109648	3	immune
1	cage3	D+3	Index	109648	3	immune
2	cage3	D+3	Index	7251000	3	immune
3	cage3	D+3	Index	972200	3	immune
4	cage3	D+3	Index	9.6e+07	3	immune
5	cage3	D+3	Index	54680000	3	immune
6	cage3	D+3	Index	4432000	3	immune
7	cage3	D+3	Index	116900	3	immune
8	cage3	D+3	Index	109648	3	immune
9	cage3	D+3	Index	109648	3	immune
10	cage3	D+3	Index	109648	3	immune
11	cage3	D+3	Index	109648	3	immune
12	cage3	D+3	Index	109648	3	immune
13	cage3	D+3	Index	109648	3	immune
14	cage3	D+3	Index	109648	3	immune
1	cage1	D+5	Index	109648	5	immune
2	cage1	D+5	Index	15790000	5	immune
3	cage1	D+5	Index	11080000	5	immune
4	cage1	D+5	Index	974500	5	immune
5	cage1	D+5	Index	422400	5	immune
6	cage1	D+5	Index	175700	5	immune
7	cage1	D+5	Index	109648	5	immune
8	cage1	D+5	Index	109648	5	immune
9	cage1	D+5	Index	109648	5	immune
10	cage1	D+5	Index	109648	5	immune
11	cage1	D+5	Index	109648	5	immune
12	cage1	D+5	Index	109648	5	immune
13	cage1	D+5	Index	109648	5	immune
14	cage1	D+5	Index	109648	5	immune
1	cage2	D+5	Index	172400	5	immune
2	cage2	D+5	Index	10680000	5	immune
3	cage2	D+5	Index	31930000	5	immune
4	cage2	D+5	Index	135000000	5	immune
5	cage2	D+5	Index	7353000	5	immune
6	cage2	D+5	Index	1027000	5	immune
7	cage2	D+5	Index	154800	5	immune
8	cage2	D+5	Index	109648	5	immune
9	cage2	D+5	Index	123000	5	immune
10	cage2	D+5	Index	109648	5	immune
11	cage2	D+5	Index	109648	5	immune
12	cage2	D+5	Index	109648	5	immune
13	cage2	D+5	Index	109648	5	immune
14	cage2	D+5	Index	109648	5	immune
1	cage1	D+7	Index	705800	7	immune
2	cage1	D+7	Index	33080000	7	immune
3	cage1	D+7	Index	28340000	7	immune
4	cage1	D+7	Index	1162000	7	immune
5	cage1	D+7	Index	236000	7	immune
6	cage1	D+7	Index	127000	7	immune
7	cage1	D+7	Index	124900	7	immune
8	cage1	D+7	Index	109900	7	immune
9	cage1	D+7	Index	110100	7	immune
10	cage1	D+7	Index	109648	7	immune
11	cage1	D+7	Index	109648	7	immune
12	cage1	D+7	Index	109648	7	immune
13	cage1	D+7	Index	109648	7	immune
14	cage1	D+7	Index	109648	7	immune
1	cage2	D+7	Index	109648	7	immune
2	cage2	D+7	Index	14610000	7	immune
3	cage2	D+7	Index	1941000	7	immune
4	cage2	D+7	Index	39090000	7	immune
5	cage2	D+7	Index	31770000	7	immune
6	cage2	D+7	Index	1843000	7	immune
7	cage2	D+7	Index	357300	7	immune
8	cage2	D+7	Index	109648	7	immune
9	cage2	D+7	Index	120500	7	immune
10	cage2	D+7	Index	109648	7	immune
11	cage2	D+7	Index	109648	7	immune
12	cage2	D+7	Index	109648	7	immune
13	cage2	D+7	Index	109648	7	immune
14	cage2	D+7	Index	109648	7	immune

## Sheet: fig2c
cage	treatment	AUC(log10(flux))	AUC(flux)	transfer_group	contact_auc	inf_time	inf_status	mice_label	cage_in_time	cage_out_time
cage1	control	17.5074	6.11344e+08	D+1	9.25715	5	1	contact 1	1	14
cage1	control	17.5074	6.11344e+08	D+1	8.23463	6	1	contact 2	1	14
cage1	control	17.5074	6.11344e+08	D+1	12.9297	5	1	contact 3	1	14
cage1	control	17.5074	6.11344e+08	D+1	11.1876	7	1	contact 4	1	14
cage1	immune	5.71828	2.21737e+07	D+1	0.0500345	NA	0	contact 3	1	14
cage1	immune	5.71828	2.21737e+07	D+1	5.11923	NA	0	contact 4	1	14
cage1	immune	5.71828	2.21737e+07	D+1	0.342807	NA	0	contact 1	1	14
cage1	immune	5.71828	2.21737e+07	D+1	10.1706	5	1	contact 2	1	14
cage1	control	12.3215	3.12575e+08	D+3	13.7717	7	1	contact 2	3	14
cage1	control	12.3215	3.12575e+08	D+3	11.4157	6	1	contact 1	3	14
cage1	control	12.3215	3.12575e+08	D+3	6.45915	7	1	contact 3	3	14
cage1	control	12.3215	3.12575e+08	D+3	16.719	6	1	contact 4	3	14
cage1	immune	2.58258	4.38369e+06	D+3	0.0388192	NA	0	contact 1	3	14
cage1	immune	2.58258	4.38369e+06	D+3	0.0191846	NA	0	contact 3	3	14
cage1	immune	2.58258	4.38369e+06	D+3	0.0278145	NA	0	contact 4	3	14
cage1	immune	2.58258	4.38369e+06	D+3	0.279178	NA	0	contact 2	3	14
cage1	control	6.13798	1.35746e+08	D+5	0.478645	NA	0	contact 2	5	14
cage1	control	6.13798	1.35746e+08	D+5	5.8483	9	1	contact 3	5	14
cage1	control	6.13798	1.35746e+08	D+5	0.893605	NA	0	contact 1	5	14
cage1	control	6.13798	1.35746e+08	D+5	9.12299	9	1	contact 4	5	14
cage1	immune	0.497634	222428	D+5	0.135173	NA	0	contact 1	5	14
cage1	immune	0.497634	222428	D+5	0	NA	0	contact 2	5	14
cage1	immune	0.497634	222428	D+5	0.437607	NA	0	contact 3	5	14
cage1	immune	0.497634	222428	D+5	0.463555	NA	0	contact 4	5	14
cage1	control	1.39152	592885	D+7	0.0109147	NA	0	contact 2	7	14
cage1	control	1.39152	592885	D+7	0.159449	NA	0	contact 3	7	14
cage1	control	1.39152	592885	D+7	0.068335	NA	0	contact 4	7	14
cage1	control	1.39152	592885	D+7	0.00940274	NA	0	contact 1	7	14
cage1	immune	0.0310662	8330.45	D+7	0.0642487	NA	0	contact 1	7	14
cage1	immune	0.0310662	8330.45	D+7	0	NA	0	contact 2	7	14
cage1	immune	0.0310662	8330.45	D+7	0.0570112	NA	0	contact 3	7	14
cage1	immune	0.0310662	8330.45	D+7	0.0831981	NA	0	contact 4	7	14
cage2	control	21.5657	1.20488e+09	D+1	15.1534	4	1	contact 1	1	14
cage2	control	21.5657	1.20488e+09	D+1	9.85969	7	1	contact 2	1	14
cage2	control	21.5657	1.20488e+09	D+1	16.8738	6	1	contact 3	1	14
cage2	control	21.5657	1.20488e+09	D+1	15.9502	6	1	contact 4	1	14
cage2	immune	7.46088	2.76554e+07	D+1	0.0979905	NA	0	contact 3	1	14
cage2	immune	7.46088	2.76554e+07	D+1	1.22472	NA	0	contact 4	1	14
cage2	immune	7.46088	2.76554e+07	D+1	0.110406	NA	0	contact 1	1	14
cage2	immune	7.46088	2.76554e+07	D+1	0.388974	NA	0	contact 2	1	14
cage2	control	13.8253	6.734e+08	D+3	12.4004	9	1	contact 2	3	14
cage2	control	13.8253	6.734e+08	D+3	14.4021	4	1	contact 1	3	14
cage2	control	13.8253	6.734e+08	D+3	16.9137	8	1	contact 3	3	14
cage2	control	13.8253	6.734e+08	D+3	12.6164	7	1	contact 4	3	14
cage2	immune	4.88915	4.3385e+07	D+3	0.613137	NA	0	contact 1	3	14
cage2	immune	4.88915	4.3385e+07	D+3	0.00460901	NA	0	contact 3	3	14
cage2	immune	4.88915	4.3385e+07	D+3	0	NA	0	contact 4	3	14
cage2	immune	4.88915	4.3385e+07	D+3	0.14821	NA	0	contact 2	3	14
cage2	control	11.7915	4.96697e+08	D+5	7.17997	10	1	contact 2	5	14
cage2	control	11.7915	4.96697e+08	D+5	17.9865	9	1	contact 3	5	14
cage2	control	11.7915	4.96697e+08	D+5	11.122	5	1	contact 1	5	14
cage2	control	11.7915	4.96697e+08	D+5	13.105	8	1	contact 4	5	14
cage2	immune	2.08448	4.59753e+06	D+5	0.249446	NA	0	contact 1	5	14
cage2	immune	2.08448	4.59753e+06	D+5	0.118965	NA	0	contact 2	5	14
cage2	immune	2.08448	4.59753e+06	D+5	0.136879	NA	0	contact 4	5	14
cage2	immune	2.08448	4.59753e+06	D+5	0.167386	NA	0	contact 3	5	14
cage2	control	1.63153	1.87868e+06	D+7	0.0185022	NA	0	contact 3	7	14
cage2	control	1.63153	1.87868e+06	D+7	0.117572	NA	0	contact 4	7	14
cage2	control	1.63153	1.87868e+06	D+7	0	NA	0	contact 1	7	14
cage2	control	1.63153	1.87868e+06	D+7	0.085634	NA	0	contact 2	7	14
cage2	immune	0.297504	134678	D+7	0.024068	NA	0	contact 1	7	14
cage2	immune	0.297504	134678	D+7	0	NA	0	contact 2	7	14
cage2	immune	0.297504	134678	D+7	0.000893659	NA	0	contact 3	7	14
cage2	immune	0.297504	134678	D+7	0	NA	0	contact 4	7	14
cage3	control	17.7099	6.86515e+08	D+1	12.9265	4	1	contact 1	1	14
cage3	control	17.7099	6.86515e+08	D+1	9.77966	4	1	contact 2	1	14
cage3	control	17.7099	6.86515e+08	D+1	14.4776	6	1	contact 3	1	14
cage3	control	17.7099	6.86515e+08	D+1	16.7202	6	1	contact 4	1	14
cage3	immune	13.8158	2.97489e+08	D+1	17.3768	7	1	contact 4	1	14
cage3	immune	13.8158	2.97489e+08	D+1	2.68421	NA	0	contact 1	1	14
cage3	immune	13.8158	2.97489e+08	D+1	8.93655	6	1	contact 2	1	14
cage3	immune	13.8158	2.97489e+08	D+1	12.857	5	1	contact 3	1	14
cage3	control	14.9111	8.89399e+08	D+3	8.36321	8	1	contact 2	3	14
cage3	control	14.9111	8.89399e+08	D+3	10.8522	4	1	contact 1	3	14
cage3	control	14.9111	8.89399e+08	D+3	5.72947	10	1	contact 3	3	14
cage3	control	14.9111	8.89399e+08	D+3	5.31208	8	1	contact 4	3	14
cage3	immune	7.74839	1.55222e+08	D+3	0.646545	NA	0	contact 1	3	14
cage3	immune	7.74839	1.55222e+08	D+3	0.0975059	NA	0	contact 4	3	14
cage3	immune	7.74839	1.55222e+08	D+3	0.0191846	NA	0	contact 2	3	14
cage3	immune	7.74839	1.55222e+08	D+3	0.0993935	NA	0	contact 3	3	14

## Sheet: figS1
transfer_group	ROI Label	Group	Total Flux [p/s]	mice_type	mice_group	dpe	dpi	treatment
D1-3	Contact 2	A1	215300	Contact	1	0	1	control
D1-3	Index 1	A1	781800	Index	1	0	1	control
D1-3	Contact 1	A1	276300	Contact	1	0	1	control
D1-3	Contact 3	A1	197900	Contact	1	0	1	control
D1-3	Contact 4	A1	304600	Contact	1	0	1	control
D1-3	Contact 2	A1	137700	Contact	1	1	2	control
D1-3	Index 1	A1	25340000	Index	1	1	2	control
D1-3	Contact 1	A1	177500	Contact	1	1	2	control
D1-3	Contact 3	A1	89430	Contact	1	1	2	control
D1-3	Contact 4	A1	219700	Contact	1	1	2	control
D1-3	Contact 2	A1	212300	Contact	1	2	3	control
D1-3	Contact 1	A1	247800	Contact	1	2	3	control
D1-3	Contact 3	A1	204600	Contact	1	2	3	control
D1-3	Contact 4	A1	244300	Contact	1	2	3	control
D1-3	Contact 2	A1	174200	Contact	1	3	4	control
D1-3	Contact 1	A1	197900	Contact	1	3	4	control
D1-3	Contact 3	A1	235900	Contact	1	3	4	control
D1-3	Contact 4	A1	133000	Contact	1	3	4	control
D1-3	Contact 2	A1	203200	Contact	1	4	5	control
D1-3	Contact 1	A1	416500	Contact	1	4	5	control
D1-3	Contact 3	A1	94380	Contact	1	4	5	control
D1-3	Contact 4	A1	213400	Contact	1	4	5	control
D1-3	Contact 2	A1	403500	Contact	1	5	6	control
D1-3	Contact 1	A1	3655000	Contact	1	5	6	control
D1-3	Contact 3	A1	230300	Contact	1	5	6	control
D1-3	Contact 4	A1	314500	Contact	1	5	6	control
D1-3	Contact 2	A1	389700	Contact	1	6	7	control
D1-3	Contact 1	A1	14250000	Contact	1	6	7	control
D1-3	Contact 3	A1	3426000	Contact	1	6	7	control
D1-3	Contact 4	A1	221200	Contact	1	6	7	control
D1-3	Contact 2	A1	3193000	Contact	1	7	8	control
D1-3	Contact 1	A1	40990000	Contact	1	7	8	control
D1-3	Contact 3	A1	67410000	Contact	1	7	8	control
D1-3	Contact 4	A1	362100	Contact	1	7	8	control
D1-3	Contact 2	A1	18310000	Contact	1	8	9	control
D1-3	Contact 1	A1	45140000	Contact	1	8	9	control
D1-3	Contact 3	A1	1056000	Contact	1	8	9	control
D1-3	Contact 4	A1	261400	Contact	1	8	9	control
D1-3	Contact 2	A1	11550000	Contact	1	9	10	control
D1-3	Contact 1	A1	5757000	Contact	1	9	10	control
D1-3	Contact 3	A1	6777000	Contact	1	9	10	control
D1-3	Contact 4	A1	270100	Contact	1	9	10	control
D1-3	Contact 2	A1	29070000	Contact	1	10	11	control
D1-3	Contact 1	A1	9546000	Contact	1	10	11	control
D1-3	Contact 3	A1	224100	Contact	1	10	11	control
D1-3	Contact 4	A1	252200	Contact	1	10	11	control
D1-3	Contact 2	A1	2399000	Contact	1	11	12	control
D1-3	Contact 1	A1	3451000	Contact	1	11	12	control
D1-3	Contact 3	A1	239300	Contact	1	11	12	control
D1-3	Contact 4	A1	210900	Contact	1	11	12	control
D1-3	Contact 2	A1	736400	Contact	1	12	13	control
D1-3	Contact 1	A1	664200	Contact	1	12	13	control
D1-3	Contact 3	A1	311400	Contact	1	12	13	control
D1-3	Contact 4	A1	271700	Contact	1	12	13	control
D1-3	Contact 2	A1	1680000	Contact	1	13	14	control
D1-3	Contact 1	A1	322900	Contact	1	13	14	control
D1-3	Contact 3	A1	144100	Contact	1	13	14	control
D1-3	Contact 4	A1	234600	Contact	1	13	14	control
D1-3	Contact 2	A2	245400	Contact	2	0	1	control
D1-3	Contact 1	A2	269200	Contact	2	0	1	control
D1-3	Contact 3	A2	263200	Contact	2	0	1	control
D1-3	Contact 4	A2	338900	Contact	2	0	1	control
D1-3	Index 2	A2	1215000	Index	2	0	1	control
D1-3	Contact 2	A2	206600	Contact	2	1	2	control
D1-3	Contact 1	A2	374400	Contact	2	1	2	control
D1-3	Contact 3	A2	221800	Contact	2	1	2	control
D1-3	Contact 4	A2	254200	Contact	2	1	2	control
D1-3	Index 2	A2	59590000	Index	2	1	2	control
D1-3	Contact 2	A2	197300	Contact	2	2	3	control
D1-3	Contact 1	A2	269700	Contact	2	2	3	control
D1-3	Contact 3	A2	235500	Contact	2	2	3	control
D1-3	Contact 4	A2	183400	Contact	2	2	3	control
D1-3	Contact 2	A2	238200	Contact	2	3	4	control
D1-3	Contact 1	A2	173800	Contact	2	3	4	control
D1-3	Contact 3	A2	243200	Contact	2	3	4	control
D1-3	Contact 4	A2	125200	Contact	2	3	4	control
D1-3	Contact 2	A2	1061000	Contact	2	4	5	control
D1-3	Contact 1	A2	211000	Contact	2	4	5	control
D1-3	Contact 3	A2	1714000	Contact	2	4	5	control
D1-3	Contact 4	A2	2561000	Contact	2	4	5	control
D1-3	Contact 2	A2	8765000	Contact	2	5	6	control
D1-3	Contact 1	A2	346000	Contact	2	5	6	control
D1-3	Contact 3	A2	7029000	Contact	2	5	6	control
D1-3	Contact 4	A2	9893000	Contact	2	5	6	control
D1-3	Contact 2	A2	210200	Contact	2	6	7	control
D1-3	Contact 1	A2	925300	Contact	2	6	7	control
D1-3	Contact 3	A2	11790000	Contact	2	6	7	control
D1-3	Contact 4	A2	1282000	Contact	2	6	7	control
D1-3	Contact 2	A2	6263000	Contact	2	7	8	control
D1-3	Contact 1	A2	3137000	Contact	2	7	8	control
D1-3	Contact 3	A2	13870000	Contact	2	7	8	control
D1-3	Contact 4	A2	9155000	Contact	2	7	8	control
D1-3	Contact 2	A2	6510000	Contact	2	8	9	control
D1-3	Contact 1	A2	3362000	Contact	2	8	9	control
D1-3	Contact 3	A2	9593000	Contact	2	8	9	control
D1-3	Contact 4	A2	4253000	Contact	2	8	9	control
D1-3	Contact 2	A2	366800	Contact	2	9	10	control
D1-3	Contact 1	A2	1969000	Contact	2	9	10	control
D1-3	Contact 3	A2	3098000	Contact	2	9	10	control
D1-3	Contact 4	A2	352300	Contact	2	9	10	control
D1-3	Contact 2	A2	138600	Contact	2	10	11	control
D1-3	Contact 1	A2	487600	Contact	2	10	11	control
D1-3	Contact 3	A2	840800	Contact	2	10	11	control
D1-3	Contact 4	A2	227300	Contact	2	10	11	control
D1-3	Contact 2	A2	168800	Contact	2	11	12	control
D1-3	Contact 1	A2	162600	Contact	2	11	12	control
D1-3	Contact 3	A2	251900	Contact	2	11	12	control
D1-3	Contact 4	A2	204300	Contact	2	11	12	control
D1-3	Contact 2	A2	199900	Contact	2	12	13	control
D1-3	Contact 1	A2	271800	Contact	2	12	13	control
D1-3	Contact 3	A2	329100	Contact	2	12	13	control
D1-3	Contact 4	A2	207300	Contact	2	12	13	control
D1-3	Contact 2	A2	284700	Contact	2	13	14	control
D1-3	Contact 1	A2	280100	Contact	2	13	14	control
D1-3	Contact 3	A2	289900	Contact	2	13	14	control
D1-3	Contact 4	A2	234700	Contact	2	13	14	control
D1-3	Index 3	A3	1129000	Index	3	0	1	control
D1-3	Contact 2	A3	171200	Contact	3	0	1	control
D1-3	Contact 1	A3	306900	Contact	3	0	1	control
D1-3	Contact 3	A3	293700	Contact	3	0	1	control
D1-3	Contact 4	A3	268800	Contact	3	0	1	control
D1-3	Contact 2	A3	278800	Contact	3	1	2	control
D1-3	Contact 1	A3	310700	Contact	3	1	2	control
D1-3	Contact 3	A3	226600	Contact	3	1	2	control
D1-3	Contact 4	A3	299700	Contact	3	1	2	control
D1-3	Index 3	A3	41350000	Index	3	1	2	control
D1-3	Contact 2	A3	244100	Contact	3	2	3	control
D1-3	Contact 1	A3	289500	Contact	3	2	3	control
D1-3	Contact 3	A3	253100	Contact	3	2	3	control
D1-3	Contact 4	A3	244300	Contact	3	2	3	control
D1-3	Contact 2	A3	222100	Contact	3	3	4	control
D1-3	Contact 1	A3	207900	Contact	3	3	4	control
D1-3	Contact 3	A3	249100	Contact	3	3	4	control
D1-3	Contact 4	A3	329200	Contact	3	3	4	control
D1-3	Contact 2	A3	239000	Contact	3	4	5	control
D1-3	Contact 1	A3	257300	Contact	3	4	5	control
D1-3	Contact 3	A3	228900	Contact	3	4	5	control
D1-3	Contact 4	A3	162900	Contact	3	4	5	control
D1-3	Contact 2	A3	240200	Contact	3	5	6	control
D1-3	Contact 1	A3	227400	Contact	3	5	6	control
D1-3	Contact 3	A3	191200	Contact	3	5	6	control
D1-3	Contact 4	A3	3575000	Contact	3	5	6	control
D1-3	Contact 2	A3	292500	Contact	3	6	7	control
D1-3	Contact 1	A3	123900	Contact	3	6	7	control
D1-3	Contact 3	A3	218400	Contact	3	6	7	control
D1-3	Contact 4	A3	990800	Contact	3	6	7	control
D1-3	Contact 2	A3	330500	Contact	3	7	8	control
D1-3	Contact 1	A3	301100	Contact	3	7	8	control
D1-3	Contact 3	A3	254800	Contact	3	7	8	control
D1-3	Contact 4	A3	19540000	Contact	3	7	8	control
D1-3	Contact 2	A3	293500	Contact	3	8	9	control
D1-3	Contact 1	A3	218000	Contact	3	8	9	control
D1-3	Contact 3	A3	296400	Contact	3	8	9	control
D1-3	Contact 4	A3	26550000	Contact	3	8	9	control
D1-3	Contact 2	A3	274100	Contact	3	9	10	control
D1-3	Contact 1	A3	284900	Contact	3	9	10	control
D1-3	Contact 3	A3	303200	Contact	3	9	10	control
D1-3	Contact 4	A3	21140000	Contact	3	9	10	control
D1-3	Contact 2	A3	268900	Contact	3	10	11	control
D1-3	Contact 1	A3	249000	Contact	3	10	11	control
D1-3	Contact 3	A3	268300	Contact	3	10	11	control
D1-3	Contact 4	A3	3714000	Contact	3	10	11	control
D1-3	Contact 2	A3	270100	Contact	3	11	12	control
D1-3	Contact 1	A3	273600	Contact	3	11	12	control
D1-3	Contact 3	A3	283300	Contact	3	11	12	control
D1-3	Contact 4	A3	253300	Contact	3	11	12	control
D1-3	Contact 2	A3	157700	Contact	3	12	13	control
D1-3	Contact 1	A3	244400	Contact	3	12	13	control
D1-3	Contact 3	A3	218000	Contact	3	12	13	control
D1-3	Contact 4	A3	172000	Contact	3	12	13	control
D1-3	Contact 2	A3	196800	Contact	3	13	14	control
D1-3	Contact 1	A3	261200	Contact	3	13	14	control
D1-3	Contact 3	A3	230400	Contact	3	13	14	control
D1-3	Contact 4	A3	222400	Contact	3	13	14	control
D3-5	Contact 2	B1	201100	Contact	1	0	3	control
D3-5	Contact 1	B1	335000	Contact	1	0	3	control
D3-5	Contact 3	B1	142000	Contact	1	0	3	control
D3-5	Contact 4	B1	214000	Contact	1	0	3	control
D3-5	Index 1	B1	116300000	Index	1	0	3	control
D3-5	Contact 2	B1	272800	Contact	1	1	4	control
D3-5	Contact 1	B1	360200	Contact	1	1	4	control
D3-5	Contact 3	B1	247900	Contact	1	1	4	control
D3-5	Contact 4	B1	217600	Contact	1	1	4	control
D3-5	Index 1	B1	205500000	Index	1	1	4	control
D3-5	Contact 2	B1	335900	Contact	1	2	5	control
D3-5	Contact 1	B1	484200	Contact	1	2	5	control
D3-5	Contact 3	B1	819300	Contact	1	2	5	control
D3-5	Contact 4	B1	1012000	Contact	1	2	5	control
D3-5	Contact 2	B1	1032000	Contact	1	3	6	control
D3-5	Contact 1	B1	12390000	Contact	1	3	6	control
D3-5	Contact 3	B1	517800	Contact	1	3	6	control
D3-5	Contact 4	B1	8349000	Contact	1	3	6	control
D3-5	Contact 2	B1	3819000	Contact	1	4	7	control
D3-5	Contact 1	B1	82040000	Contact	1	4	7	control
D3-5	Contact 3	B1	4312000	Contact	1	4	7	control
D3-5	Contact 4	B1	18300000	Contact	1	4	7	control
D3-5	Contact 2	B1	10450000	Contact	1	5	8	control
D3-5	Contact 1	B1	113600000	Contact	1	5	8	control
D3-5	Contact 3	B1	9061000	Contact	1	5	8	control
D3-5	Contact 4	B1	33190000	Contact	1	5	8	control
D3-5	Contact 2	B1	12630000	Contact	1	6	9	control
D3-5	Contact 1	B1	4029000	Contact	1	6	9	control
D3-5	Contact 3	B1	5302000	Contact	1	6	9	control
D3-5	Contact 4	B1	55300000	Contact	1	6	9	control
D3-5	Contact 2	B1	470600	Contact	1	7	10	control
D3-5	Contact 1	B1	112300000	Contact	1	7	10	control
D3-5	Contact 3	B1	210100	Contact	1	7	10	control
D3-5	Contact 4	B1	2089000	Contact	1	7	10	control
D3-5	Contact 2	B1	251100	Contact	1	8	11	control
D3-5	Contact 1	B1	22830000	Contact	1	8	11	control
D3-5	Contact 3	B1	5439000	Contact	1	8	11	control
D3-5	Contact 4	B1	1051000	Contact	1	8	11	control
D3-5	Contact 2	B1	185800	Contact	1	9	12	control
D3-5	Contact 1	B1	135300	Contact	1	9	12	control
D3-5	Contact 3	B1	309400	Contact	1	9	12	control
D3-5	Contact 4	B1	316800	Contact	1	9	12	control
D3-5	Contact 2	B1	185300	Contact	1	10	13	control
D3-5	Contact 1	B1	292500	Contact	1	10	13	control
D3-5	Contact 3	B1	2544000	Contact	1	10	13	control
D3-5	Contact 4	B1	304100	Contact	1	10	13	control
D3-5	Contact 2	B1	175300	Contact	1	11	14	control
D3-5	Contact 1	B1	257900	Contact	1	11	14	control
D3-5	Contact 3	B1	1071000	Contact	1	11	14	control
D3-5	Contact 4	B1	300200	Contact	1	11	14	control
D3-5	Contact 2	B1	115600	Contact	1	12	15	control
D3-5	Contact 1	B1	165800	Contact	1	12	15	control
D3-5	Contact 3	B1	152500	Contact	1	12	15	control
D3-5	Contact 4	B1	165500	Contact	1	12	15	control
D3-5	Index 2	B2	154000000	Index	2	0	3	control
D3-5	Contact 2	B2	253200	Contact	2	0	3	control
D3-5	Contact 1	B2	378100	Contact	2	0	3	control
D3-5	Contact 3	B2	266800	Contact	2	0	3	control
D3-5	Contact 4	B2	196900	Contact	2	0	3	control
D3-5	Contact 2	B2	286200	Contact	2	1	4	control
D3-5	Contact 1	B2	480600	Contact	2	1	4	control
D3-5	Contact 3	B2	205300	Contact	2	1	4	control
D3-5	Contact 4	B2	370400	Contact	2	1	4	control
D3-5	Index 2	B2	189200000	Index	2	1	4	control
D3-5	Contact 2	B2	463400	Contact	2	2	5	control
D3-5	Contact 1	B2	537200	Contact	2	2	5	control
D3-5	Contact 3	B2	336200	Contact	2	2	5	control
D3-5	Contact 4	B2	275100	Contact	2	2	5	control
D3-5	Contact 2	B2	4641000	Contact	2	3	6	control
D3-5	Contact 1	B2	6261000	Contact	2	3	6	control
D3-5	Contact 3	B2	3835000	Contact	2	3	6	control
D3-5	Contact 4	B2	329500	Contact	2	3	6	control
D3-5	Contact 2	B2	47470000	Contact	2	4	7	control
D3-5	Contact 1	B2	18030000	Contact	2	4	7	control
D3-5	Contact 3	B2	14610000	Contact	2	4	7	control
D3-5	Contact 4	B2	1342000	Contact	2	4	7	control
D3-5	Contact 2	B2	46670000	Contact	2	5	8	control
D3-5	Contact 1	B2	17230000	Contact	2	5	8	control
D3-5	Contact 3	B2	14330000	Contact	2	5	8	control
D3-5	Contact 4	B2	9957000	Contact	2	5	8	control
D3-5	Contact 2	B2	55210000	Contact	2	6	9	control
D3-5	Contact 1	B2	13310000	Contact	2	6	9	control
D3-5	Contact 3	B2	14050000	Contact	2	6	9	control
D3-5	Contact 4	B2	37410000	Contact	2	6	9	control
D3-5	Contact 2	B2	28450000	Contact	2	7	10	control
D3-5	Contact 1	B2	3726000	Contact	2	7	10	control
D3-5	Contact 3	B2	8090000	Contact	2	7	10	control
D3-5	Contact 4	B2	24380000	Contact	2	7	10	control
D3-5	Contact 2	B2	5234000	Contact	2	8	11	control
D3-5	Contact 1	B2	494200	Contact	2	8	11	control
D3-5	Contact 3	B2	1178000	Contact	2	8	11	control
D3-5	Contact 4	B2	9798000	Contact	2	8	11	control
D3-5	Contact 2	B2	802900	Contact	2	9	12	control
D3-5	Contact 1	B2	195300	Contact	2	9	12	control
D3-5	Contact 3	B2	198800	Contact	2	9	12	control
D3-5	Contact 4	B2	786500	Contact	2	9	12	control
D3-5	Contact 2	B2	248200	Contact	2	10	13	control
D3-5	Contact 1	B2	169700	Contact	2	10	13	control
D3-5	Contact 3	B2	171500	Contact	2	10	13	control
D3-5	Contact 4	B2	208200	Contact	2	10	13	control
D3-5	Contact 2	B2	236200	Contact	2	11	14	control
D3-5	Contact 1	B2	181000	Contact	2	11	14	control
D3-5	Contact 3	B2	167900	Contact	2	11	14	control
D3-5	Contact 4	B2	229100	Contact	2	11	14	control
D3-5	Contact 2	B2	151600	Contact	2	12	15	control
D3-5	Contact 1	B2	89400	Contact	2	12	15	control
D3-5	Contact 3	B2	112900	Contact	2	12	15	control
D3-5	Contact 4	B2	79000	Contact	2	12	15	control
D3-5	Contact 2	B3	254800	Contact	3	0	3	control
D3-5	Contact 1	B3	273200	Contact	3	0	3	control
D3-5	Contact 3	B3	152200	Contact	3	0	3	control
D3-5	Contact 4	B3	216900	Contact	3	0	3	control
D3-5	Index 3	B3	46440000	Index	3	0	3	control
D3-5	Contact 2	B3	388900	Contact	3	1	4	control
D3-5	Contact 1	B3	574200	Contact	3	1	4	control
D3-5	Contact 3	B3	372300	Contact	3	1	4	control
D3-5	Contact 4	B3	320400	Contact	3	1	4	control
D3-5	Index 3	B3	229200000	Index	3	1	4	control
D3-5	Contact 2	B3	192300	Contact	3	2	5	control
D3-5	Contact 1	B3	292100	Contact	3	2	5	control
D3-5	Contact 3	B3	267800	Contact	3	2	5	control
D3-5	Contact 4	B3	133000	Contact	3	2	5	control
D3-5	Contact 2	B3	170000	Contact	3	3	6	control
D3-5	Contact 1	B3	918900	Contact	3	3	6	control
D3-5	Contact 3	B3	639700	Contact	3	3	6	control
D3-5	Contact 4	B3	178300	Contact	3	3	6	control
D3-5	Contact 2	B3	1579000	Contact	3	4	7	control
D3-5	Contact 1	B3	16200000	Contact	3	4	7	control
D3-5	Contact 3	B3	3108000	Contact	3	4	7	control
D3-5	Contact 4	B3	302000	Contact	3	4	7	control
D3-5	Contact 2	B3	4946000	Contact	3	5	8	control
D3-5	Contact 1	B3	41630000	Contact	3	5	8	control
D3-5	Contact 3	B3	318800	Contact	3	5	8	control
D3-5	Contact 4	B3	112800	Contact	3	5	8	control
D3-5	Contact 2	B3	12050000	Contact	3	6	9	control
D3-5	Contact 1	B3	83360000	Contact	3	6	9	control
D3-5	Contact 3	B3	13410000	Contact	3	6	9	control
D3-5	Contact 4	B3	237400	Contact	3	6	9	control
D3-5	Contact 2	B3	7039000	Contact	3	7	10	control
D3-5	Contact 1	B3	82480000	Contact	3	7	10	control
D3-5	Contact 3	B3	10880000	Contact	3	7	10	control
D3-5	Contact 4	B3	313400	Contact	3	7	10	control
D3-5	Contact 2	B3	203500	Contact	3	8	11	control
D3-5	Contact 1	B3	11540000	Contact	3	8	11	control
D3-5	Contact 3	B3	7927000	Contact	3	8	11	control
D3-5	Contact 4	B3	124100	Contact	3	8	11	control
D3-5	Contact 2	B3	277800	Contact	3	9	12	control
D3-5	Contact 1	B3	864600	Contact	3	9	12	control
D3-5	Contact 3	B3	20320000	Contact	3	9	12	control
D3-5	Contact 4	B3	164500	Contact	3	9	12	control
D3-5	Contact 2	B3	316300	Contact	3	10	13	control
D3-5	Contact 1	B3	325900	Contact	3	10	13	control
D3-5	Contact 3	B3	817900	Contact	3	10	13	control
D3-5	Contact 4	B3	315000	Contact	3	10	13	control
D3-5	Contact 2	B3	88450	Contact	3	11	14	control
D3-5	Contact 1	B3	90290	Contact	3	11	14	control
D3-5	Contact 3	B3	253400	Contact	3	11	14	control
D3-5	Contact 4	B3	832300	Contact	3	11	14	control
D3-5	Contact 2	B3	156200	Contact	3	12	15	control
D3-5	Contact 1	B3	187000	Contact	3	12	15	control
D3-5	Contact 3	B3	226000	Contact	3	12	15	control
D3-5	Contact 4	B3	7324000	Contact	3	12	15	control
D5-7	Index 1	C1	157000000	Index	1	0	5	control
D5-7	Contact 2	C1	225000	Contact	1	0	5	control
D5-7	Contact 1	C1	471600	Contact	1	0	5	control
D5-7	Contact 3	C1	176700	Contact	1	0	5	control
D5-7	Contact 4	C1	245000	Contact	1	0	5	control
D5-7	Contact 2	C1	310600	Contact	1	1	6	control
D5-7	Contact 1	C1	383200	Contact	1	1	6	control
D5-7	Contact 3	C1	257000	Contact	1	1	6	control
D5-7	Contact 4	C1	287000	Contact	1	1	6	control
D5-7	Index 1	C1	98310000	Index	1	1	6	control
D5-7	Contact 2	C1	271600	Contact	1	2	7	control
D5-7	Contact 1	C1	259600	Contact	1	2	7	control
D5-7	Contact 3	C1	258600	Contact	1	2	7	control
D5-7	Contact 4	C1	324300	Contact	1	2	7	control
D5-7	Index 1	C1	785300	Index	1	2	7	control
D5-7	Contact 2	C1	215900	Contact	1	3	8	control
D5-7	Contact 1	C1	224900	Contact	1	3	8	control
D5-7	Contact 3	C1	548500	Contact	1	3	8	control
D5-7	Contact 4	C1	672500	Contact	1	3	8	control
D5-7	Contact 2	C1	189200	Contact	1	4	9	control
D5-7	Contact 1	C1	224600	Contact	1	4	9	control
D5-7	Contact 3	C1	7516000	Contact	1	4	9	control
D5-7	Contact 4	C1	3088000	Contact	1	4	9	control
D5-7	Contact 2	C1	142300	Contact	1	5	10	control
D5-7	Contact 1	C1	146800	Contact	1	5	10	control
D5-7	Contact 3	C1	13220000	Contact	1	5	10	control
D5-7	Contact 4	C1	1037000	Contact	1	5	10	control
D5-7	Contact 2	C1	133800	Contact	1	6	11	control
D5-7	Contact 1	C1	197100	Contact	1	6	11	control
D5-7	Contact 3	C1	15410000	Contact	1	6	11	control
D5-7	Contact 4	C1	910400	Contact	1	6	11	control
D5-7	Contact 2	C1	207300	Contact	1	7	12	control
D5-7	Contact 1	C1	242600	Contact	1	7	12	control
D5-7	Contact 3	C1	20640000	Contact	1	7	12	control
D5-7	Contact 4	C1	608700	Contact	1	7	12	control
D5-7	Contact 2	C1	146100	Contact	1	8	13	control
D5-7	Contact 1	C1	166200	Contact	1	8	13	control
D5-7	Contact 3	C1	294500	Contact	1	8	13	control
D5-7	Contact 4	C1	237900	Contact	1	8	13	control
D5-7	Contact 2	C1	128800	Contact	1	9	14	control
D5-7	Contact 1	C1	150100	Contact	1	9	14	control
D5-7	Contact 3	C1	4765000	Contact	1	9	14	control
D5-7	Contact 4	C1	194100	Contact	1	9	14	control
D5-7	Contact 2	C1	157200	Contact	1	10	15	control
D5-7	Contact 1	C1	209800	Contact	1	10	15	control
D5-7	Contact 3	C1	1891000	Contact	1	10	15	control
D5-7	Contact 4	C1	162800	Contact	1	10	15	control
D5-7	Contact 2	C2	250200	Contact	2	0	5	control
D5-7	Contact 1	C2	472800	Contact	2	0	5	control
D5-7	Contact 3	C2	195500	Contact	2	0	5	control
D5-7	Contact 4	C2	251500	Contact	2	0	5	control
D5-7	Index 2	C2	206400000	Index	2	0	5	control
D5-7	Contact 2	C2	259300	Contact	2	1	6	control
D5-7	Contact 1	C2	270300	Contact	2	1	6	control
D5-7	Contact 3	C2	226300	Contact	2	1	6	control
D5-7	Contact 4	C2	271900	Contact	2	1	6	control
D5-7	Index 2	C2	52240000	Index	2	1	6	control
D5-7	Contact 2	C2	289900	Contact	2	2	7	control
D5-7	Contact 1	C2	294400	Contact	2	2	7	control
D5-7	Contact 3	C2	257600	Contact	2	2	7	control
D5-7	Contact 4	C2	301700	Contact	2	2	7	control
D5-7	Index 2	C2	1678000	Index	2	2	7	control
D5-7	Contact 2	C2	248100	Contact	2	3	8	control
D5-7	Contact 1	C2	279500	Contact	2	3	8	control
D5-7	Contact 3	C2	206800	Contact	2	3	8	control
D5-7	Contact 4	C2	116500	Contact	2	3	8	control
D5-7	Contact 2	C2	685300	Contact	2	4	9	control
D5-7	Contact 1	C2	80410	Contact	2	4	9	control
D5-7	Contact 3	C2	143100	Contact	2	4	9	control
D5-7	Contact 4	C2	196200	Contact	2	4	9	control
D5-7	Contact 2	C2	5857000	Contact	2	5	10	control
D5-7	Contact 1	C2	292500	Contact	2	5	10	control
D5-7	Contact 3	C2	144700	Contact	2	5	10	control
D5-7	Contact 4	C2	194200	Contact	2	5	10	control
D5-7	Contact 2	C2	17130000	Contact	2	6	11	control
D5-7	Contact 1	C2	265400	Contact	2	6	11	control
D5-7	Contact 3	C2	68440	Contact	2	6	11	control
D5-7	Contact 4	C2	54820	Contact	2	6	11	control
D5-7	Contact 2	C2	18740000	Contact	2	7	12	control
D5-7	Contact 1	C2	110800	Contact	2	7	12	control
D5-7	Contact 3	C2	101000	Contact	2	7	12	control
D5-7	Contact 4	C2	150500	Contact	2	7	12	control
D5-7	Contact 2	C2	22960000	Contact	2	8	13	control
D5-7	Contact 1	C2	209700	Contact	2	8	13	control
D5-7	Contact 3	C2	179900	Contact	2	8	13	control
D5-7	Contact 4	C2	172200	Contact	2	8	13	control
D5-7	Contact 2	C2	7123000	Contact	2	9	14	control
D5-7	Contact 1	C2	139700	Contact	2	9	14	control
D5-7	Contact 3	C2	146800	Contact	2	9	14	control
D5-7	Contact 4	C2	170200	Contact	2	9	14	control
D5-7	Contact 2	C2	566900	Contact	2	10	15	control
D5-7	Contact 1	C2	213500	Contact	2	10	15	control
D5-7	Contact 3	C2	242800	Contact	2	10	15	control
D5-7	Contact 4	C2	243300	Contact	2	10	15	control
D5-7	Index 3	C3	215000000	Index	3	0	5	control
D5-7	Contact 2	C3	332400	Contact	3	0	5	control
D5-7	Contact 1	C3	512000	Contact	3	0	5	control
D5-7	Contact 3	C3	257800	Contact	3	0	5	control
D5-7	Contact 4	C3	275700	Contact	3	0	5	control
D5-7	Contact 2	C3	109700	Contact	3	1	6	control
D5-7	Contact 1	C3	195200	Contact	3	1	6	control
D5-7	Contact 3	C3	63620	Contact	3	1	6	control
D5-7	Contact 4	C3	154300	Contact	3	1	6	control
D5-7	Index 3	C3	110800000	Index	3	1	6	control
D5-7	Contact 2	C3	253500	Contact	3	2	7	control
D5-7	Contact 1	C3	267700	Contact	3	2	7	control
D5-7	Contact 3	C3	229900	Contact	3	2	7	control
D5-7	Contact 4	C3	266400	Contact	3	2	7	control
D5-7	Index 3	C3	282200	Index	3	2	7	control
D5-7	Contact 2	C3	2644000	Contact	3	3	8	control
D5-7	Contact 1	C3	285800	Contact	3	3	8	control
D5-7	Contact 3	C3	1167000	Contact	3	3	8	control
D5-7	Contact 4	C3	2280000	Contact	3	3	8	control
D5-7	Contact 2	C3	13440000	Contact	3	4	9	control
D5-7	Contact 1	C3	189400	Contact	3	4	9	control
D5-7	Contact 3	C3	6529000	Contact	3	4	9	control
D5-7	Contact 4	C3	12570000	Contact	3	4	9	control
D5-7	Contact 2	C3	19080000	Contact	3	5	10	control
D5-7	Contact 1	C3	167600	Contact	3	5	10	control
D5-7	Contact 3	C3	9965000	Contact	3	5	10	control
D5-7	Contact 4	C3	28990000	Contact	3	5	10	control
D5-7	Contact 2	C3	28070000	Contact	3	6	11	control
D5-7	Contact 1	C3	190700	Contact	3	6	11	control
D5-7	Contact 3	C3	524600	Contact	3	6	11	control
D5-7	Contact 4	C3	766700	Contact	3	6	11	control
D5-7	Contact 2	C3	23860000	Contact	3	7	12	control
D5-7	Contact 1	C3	384600	Contact	3	7	12	control
D5-7	Contact 3	C3	22580000	Contact	3	7	12	control
D5-7	Contact 4	C3	29700000	Contact	3	7	12	control
D5-7	Contact 2	C3	7944000	Contact	3	8	13	control
D5-7	Contact 1	C3	157500	Contact	3	8	13	control
D5-7	Contact 3	C3	6700000	Contact	3	8	13	control
D5-7	Contact 4	C3	5138000	Contact	3	8	13	control
D5-7	Contact 2	C3	629600	Contact	3	9	14	control
D5-7	Contact 1	C3	217900	Contact	3	9	14	control
D5-7	Contact 3	C3	273800	Contact	3	9	14	control
D5-7	Contact 4	C3	256000	Contact	3	9	14	control
D5-7	Contact 2	C3	224500	Contact	3	10	15	control
D5-7	Contact 1	C3	171600	Contact	3	10	15	control
D5-7	Contact 3	C3	175900	Contact	3	10	15	control
D5-7	Contact 4	C3	710300	Contact	3	10	15	control
D5-7	Contact 2	C1	89680	Contact	1	11	16	control
D5-7	Contact 1	C1	118200	Contact	1	11	16	control
D5-7	Contact 3	C1	553200	Contact	1	11	16	control
D5-7	Contact 4	C1	97750	Contact	1	11	16	control
D5-7	Contact 2	C2	300600	Contact	2	11	16	control
D5-7	Contact 1	C2	257200	Contact	2	11	16	control
D5-7	Contact 3	C2	256200	Contact	2	11	16	control
D5-7	Contact 4	C2	268300	Contact	2	11	16	control
D5-7	Contact 2	C3	112100	Contact	3	11	16	control
D5-7	Contact 1	C3	101400	Contact	3	11	16	control
D5-7	Contact 3	C3	112500	Contact	3	11	16	control
D5-7	Contact 4	C3	149800	Contact	3	11	16	control
D1-3	Index 1	B1	116300000	Index	1	0	3	control
D3-5	Index 1	C1	157000000	Index	1	0	5	control
D1-3	Index 2	B2	154000000	Index	2	0	3	control
D3-5	Index 2	C2	206400000	Index	2	0	5	control
D1-3	Index 3	B3	46440000	Index	3	0	3	control
D3-5	Index 3	C3	215000000	Index	3	0	5	control
D1-3	Index 1	A1	155900	Index	1	0	1	immune
D1-3	Contact 1	A1	120400	Contact	1	0	1	immune
D1-3	Contact 2	A1	105400	Contact	1	0	1	immune
D1-3	Contact 3	A1	154000	Contact	1	0	1	immune
D1-3	Contact 4	A1	161200	Contact	1	0	1	immune
D1-3	Index 1	A1	8092000	Index	1	1	2	immune
D1-3	Contact 1	A1	126900	Contact	1	1	2	immune
D1-3	Contact 2	A1	111700	Contact	1	1	2	immune
D1-3	Contact 3	A1	105100	Contact	1	1	2	immune
D1-3	Contact 4	A1	167400	Contact	1	1	2	immune
D1-3	Contact 1	A1	147000	Contact	1	2	3	immune
D1-3	Contact 2	A1	152400	Contact	1	2	3	immune
D1-3	Contact 3	A1	135400	Contact	1	2	3	immune
D1-3	Contact 4	A1	168100	Contact	1	2	3	immune
D1-3	Contact 1	A1	71770	Contact	1	3	4	immune
D1-3	Contact 2	A1	109700	Contact	1	3	4	immune
D1-3	Contact 3	A1	139500	Contact	1	3	4	immune
D1-3	Contact 4	A1	126100	Contact	1	3	4	immune
D1-3	Contact 1	A1	124900	Contact	1	4	5	immune
D1-3	Contact 2	A1	139600	Contact	1	4	5	immune
D1-3	Contact 3	A1	181100	Contact	1	4	5	immune
D1-3	Contact 4	A1	215600	Contact	1	4	5	immune
D1-3	Contact 1	A1	111700	Contact	1	5	6	immune
D1-3	Contact 2	A1	110400	Contact	1	5	6	immune
D1-3	Contact 3	A1	151700	Contact	1	5	6	immune
D1-3	Contact 4	A1	180400	Contact	1	5	6	immune
D1-3	Contact 1	A1	121800	Contact	1	6	7	immune
D1-3	Contact 2	A1	162100	Contact	1	6	7	immune
D1-3	Contact 3	A1	181400	Contact	1	6	7	immune
D1-3	Contact 4	A1	176500	Contact	1	6	7	immune
D1-3	Contact 1	A1	112800	Contact	1	7	8	immune
D1-3	Contact 2	A1	163800	Contact	1	7	8	immune
D1-3	Contact 3	A1	179200	Contact	1	7	8	immune
D1-3	Contact 4	A1	221600	Contact	1	7	8	immune
D1-3	Contact 1	A1	126200	Contact	1	8	9	immune
D1-3	Contact 2	A1	161500	Contact	1	8	9	immune
D1-3	Contact 3	A1	168100	Contact	1	8	9	immune
D1-3	Contact 4	A1	136100	Contact	1	8	9	immune
D1-3	Contact 1	A1	95060	Contact	1	9	10	immune
D1-3	Contact 2	A1	77170	Contact	1	9	10	immune
D1-3	Contact 3	A1	144300	Contact	1	9	10	immune
D1-3	Contact 4	A1	174900	Contact	1	9	10	immune
D1-3	Index 2	A2	126400	Index	2	0	1	immune
D1-3	Contact 1	A2	138400	Contact	2	0	1	immune
D1-3	Contact 2	A2	95350	Contact	2	0	1	immune
D1-3	Contact 3	A2	145600	Contact	2	0	1	immune
D1-3	Contact 4	A2	157600	Contact	2	0	1	immune
D1-3	Contact 1	A2	46990	Contact	2	1	2	immune
D1-3	Contact 2	A2	59530	Contact	2	1	2	immune
D1-3	Contact 3	A2	32000	Contact	2	1	2	immune
D1-3	Contact 4	A2	3181	Contact	2	1	2	immune
D1-3	Index 2	A2	633600	Index	2	1	2	immune
D1-3	Contact 1	A2	158600	Contact	2	2	3	immune
D1-3	Contact 2	A2	83730	Contact	2	2	3	immune
D1-3	Contact 3	A2	100900	Contact	2	2	3	immune
D1-3	Contact 4	A2	126700	Contact	2	2	3	immune
D1-3	Contact 1	A2	110100	Contact	2	3	4	immune
D1-3	Contact 2	A2	113500	Contact	2	3	4	immune
D1-3	Contact 3	A2	106600	Contact	2	3	4	immune
D1-3	Contact 4	A2	105200	Contact	2	3	4	immune
D1-3	Contact 1	A2	133200	Contact	2	4	5	immune
D1-3	Contact 2	A2	110700	Contact	2	4	5	immune
D1-3	Contact 3	A2	98530	Contact	2	4	5	immune
D1-3	Contact 4	A2	89910	Contact	2	4	5	immune
D1-3	Contact 1	A2	53300	Contact	2	5	6	immune
D1-3	Contact 2	A2	73470	Contact	2	5	6	immune
D1-3	Contact 3	A2	108900	Contact	2	5	6	immune
D1-3	Contact 4	A2	65550	Contact	2	5	6	immune
D1-3	Contact 1	A2	117000	Contact	2	6	7	immune
D1-3	Contact 2	A2	76810	Contact	2	6	7	immune
D1-3	Contact 3	A2	73900	Contact	2	6	7	immune
D1-3	Contact 4	A2	104300	Contact	2	6	7	immune
D1-3	Contact 1	A2	129800	Contact	2	7	8	immune
D1-3	Contact 2	A2	113000	Contact	2	7	8	immune
D1-3	Contact 3	A2	297900	Contact	2	7	8	immune
D1-3	Contact 4	A2	92050	Contact	2	7	8	immune
D1-3	Contact 1	A2	138500	Contact	2	8	9	immune
D1-3	Contact 2	A2	109200	Contact	2	8	9	immune
D1-3	Contact 3	A2	124400	Contact	2	8	9	immune
D1-3	Contact 4	A2	151700	Contact	2	8	9	immune
D1-3	Contact 1	A2	106800	Contact	2	9	10	immune
D1-3	Contact 2	A2	88720	Contact	2	9	10	immune
D1-3	Contact 3	A2	112300	Contact	2	9	10	immune
D1-3	Contact 4	A2	99080	Contact	2	9	10	immune
D1-3	Contact 1	A3	161200	Contact	3	0	1	immune
D1-3	Contact 2	A3	154000	Contact	3	0	1	immune
D1-3	Contact 3	A3	143600	Contact	3	0	1	immune
D1-3	Contact 4	A3	165100	Contact	3	0	1	immune
D1-3	Index 3	A3	391700	Index	3	0	1	immune
D1-3	Contact 1	A3	158400	Contact	3	1	2	immune
D1-3	Contact 2	A3	130100	Contact	3	1	2	immune
D1-3	Contact 3	A3	141100	Contact	3	1	2	immune
D1-3	Contact 4	A3	165100	Contact	3	1	2	immune
D1-3	Index 3	A3	7129000	Index	3	1	2	immune
D1-3	Contact 1	A3	136800	Contact	3	2	3	immune
D1-3	Contact 2	A3	126100	Contact	3	2	3	immune
D1-3	Contact 3	A3	114300	Contact	3	2	3	immune
D1-3	Contact 4	A3	157600	Contact	3	2	3	immune
D1-3	Contact 1	A3	165800	Contact	3	3	4	immune
D1-3	Contact 2	A3	65900	Contact	3	3	4	immune
D1-3	Contact 3	A3	92880	Contact	3	3	4	immune
D1-3	Contact 4	A3	147100	Contact	3	3	4	immune
D1-3	Contact 1	A3	144600	Contact	3	4	5	immune
D1-3	Contact 2	A3	134200	Contact	3	4	5	immune
D1-3	Contact 3	A3	114700	Contact	3	4	5	immune
D1-3	Contact 4	A3	216200	Contact	3	4	5	immune
D1-3	Contact 1	A3	96870	Contact	3	5	6	immune
D1-3	Contact 2	A3	135000	Contact	3	5	6	immune
D1-3	Contact 3	A3	71110	Contact	3	5	6	immune
D1-3	Contact 4	A3	31900	Contact	3	5	6	immune
D1-3	Contact 1	A3	186700	Contact	3	6	7	immune
D1-3	Contact 2	A3	108800	Contact	3	6	7	immune
D1-3	Contact 3	A3	122400	Contact	3	6	7	immune
D1-3	Contact 4	A3	156000	Contact	3	6	7	immune
D1-3	Contact 1	A3	243500	Contact	3	7	8	immune
D1-3	Contact 2	A3	182500	Contact	3	7	8	immune
D1-3	Contact 3	A3	189200	Contact	3	7	8	immune
D1-3	Contact 4	A3	205700	Contact	3	7	8	immune
D1-3	Contact 1	A3	138900	Contact	3	8	9	immune
D1-3	Contact 2	A3	101300	Contact	3	8	9	immune
D1-3	Contact 3	A3	104200	Contact	3	8	9	immune
D1-3	Contact 4	A3	161900	Contact	3	8	9	immune
D1-3	Contact 1	A3	110300	Contact	3	9	10	immune
D1-3	Contact 2	A3	132200	Contact	3	9	10	immune
D1-3	Contact 3	A3	93600	Contact	3	9	10	immune
D1-3	Contact 4	A3	117300	Contact	3	9	10	immune
D3-5	Index 1	B1	138500	Index	1	0	3	immune
D3-5	Contact 1	B1	144100	Contact	1	0	3	immune
D3-5	Contact 2	B1	97900	Contact	1	0	3	immune
D3-5	Contact 3	B1	123500	Contact	1	0	3	immune
D3-5	Contact 4	B1	147100	Contact	1	0	3	immune
D3-5	Contact 1	B1	124400	Contact	1	1	4	immune
D3-5	Contact 2	B1	91900	Contact	1	1	4	immune
D3-5	Contact 3	B1	110000	Contact	1	1	4	immune
D3-5	Contact 4	B1	83580	Contact	1	1	4	immune
D3-5	Index 1	B1	707900	Index	1	1	4	immune
D3-5	Contact 1	B1	119600	Contact	1	2	5	immune
D3-5	Contact 2	B1	117000	Contact	1	2	5	immune
D3-5	Contact 3	B1	88310	Contact	1	2	5	immune
D3-5	Contact 4	B1	157600	Contact	1	2	5	immune
D3-5	Index 1	B1	185100	Index	1	2	5	immune
D3-5	Contact 1	B1	142700	Contact	1	3	6	immune
D3-5	Contact 2	B1	111400	Contact	1	3	6	immune
D3-5	Contact 3	B1	128900	Contact	1	3	6	immune
D3-5	Contact 4	B1	208400	Contact	1	3	6	immune
D3-5	Contact 1	B1	161700	Contact	1	4	7	immune
D3-5	Contact 2	B1	150800	Contact	1	4	7	immune
D3-5	Contact 3	B1	130000	Contact	1	4	7	immune
D3-5	Contact 4	B1	136000	Contact	1	4	7	immune
D3-5	Contact 1	B1	97630	Contact	1	5	8	immune
D3-5	Contact 2	B1	109900	Contact	1	5	8	immune
D3-5	Contact 3	B1	71610	Contact	1	5	8	immune
D3-5	Contact 4	B1	176400	Contact	1	5	8	immune
D3-5	Contact 1	B1	80080	Contact	1	6	9	immune
D3-5	Contact 2	B1	45030	Contact	1	6	9	immune
D3-5	Contact 3	B1	15730	Contact	1	6	9	immune
D3-5	Contact 4	B1	142700	Contact	1	6	9	immune
D3-5	Contact 1	B1	64110	Contact	1	7	10	immune
D3-5	Contact 2	B1	73330	Contact	1	7	10	immune
D3-5	Contact 3	B1	98170	Contact	1	7	10	immune
D3-5	Contact 4	B1	90290	Contact	1	7	10	immune
D3-5	Contact 1	B2	238700	Contact	2	0	3	immune
D3-5	Contact 2	B2	152200	Contact	2	0	3	immune
D3-5	Contact 3	B2	103300	Contact	2	0	3	immune
D3-5	Contact 4	B2	153200	Contact	2	0	3	immune
D3-5	Index 2	B2	89280000	Index	2	0	3	immune
D3-5	Contact 1	B2	198100	Contact	2	1	4	immune
D3-5	Contact 2	B2	99070	Contact	2	1	4	immune
D3-5	Contact 3	B2	149600	Contact	2	1	4	immune
D3-5	Contact 4	B2	182400	Contact	2	1	4	immune
D3-5	Index 2	B2	2212000	Index	2	1	4	immune
D3-5	Contact 1	B2	109900	Contact	2	2	5	immune
D3-5	Contact 2	B2	150600	Contact	2	2	5	immune
D3-5	Contact 3	B2	175000	Contact	2	2	5	immune
D3-5	Contact 4	B2	95060	Contact	2	2	5	immune
D3-5	Index 2	B2	3244000	Index	2	2	5	immune
D3-5	Contact 1	B2	89490	Contact	2	3	6	immune
D3-5	Contact 2	B2	67220	Contact	2	3	6	immune
D3-5	Contact 3	B2	98260	Contact	2	3	6	immune
D3-5	Contact 4	B2	146300	Contact	2	3	6	immune
D3-5	Contact 1	B2	124000	Contact	2	4	7	immune
D3-5	Contact 2	B2	92760	Contact	2	4	7	immune
D3-5	Contact 3	B2	80480	Contact	2	4	7	immune
D3-5	Contact 4	B2	102100	Contact	2	4	7	immune
D3-5	Contact 1	B2	142900	Contact	2	5	8	immune
D3-5	Contact 2	B2	102500	Contact	2	5	8	immune
D3-5	Contact 3	B2	121400	Contact	2	5	8	immune
D3-5	Contact 4	B2	129600	Contact	2	5	8	immune
D3-5	Contact 1	B2	67660	Contact	2	6	9	immune
D3-5	Contact 2	B2	44040	Contact	2	6	9	immune
D3-5	Contact 3	B2	73970	Contact	2	6	9	immune
D3-5	Contact 4	B2	80640	Contact	2	6	9	immune
D3-5	Contact 1	B2	100300	Contact	2	7	10	immune
D3-5	Contact 2	B2	86960	Contact	2	7	10	immune
D3-5	Contact 3	B2	26420	Contact	2	7	10	immune
D3-5	Contact 4	B2	111800	Contact	2	7	10	immune
D3-5	Index 3	B3	15430000	Index	3	0	3	immune
D3-5	Contact 1	B3	138400	Contact	3	0	3	immune
D3-5	Contact 2	B3	100600	Contact	3	0	3	immune
D3-5	Contact 3	B3	85730	Contact	3	0	3	immune
D3-5	Contact 4	B3	114400	Contact	3	0	3	immune
D3-5	Contact 1	B3	124500	Contact	3	1	4	immune
D3-5	Contact 2	B3	129400	Contact	3	1	4	immune
D3-5	Contact 3	B3	153000	Contact	3	1	4	immune
D3-5	Contact 4	B3	147100	Contact	3	1	4	immune
D3-5	Index 3	B3	3581000	Index	3	1	4	immune
D3-5	Contact 1	B3	133200	Contact	3	2	5	immune
D3-5	Contact 2	B3	105600	Contact	3	2	5	immune
D3-5	Contact 3	B3	137700	Contact	3	2	5	immune
D3-5	Contact 4	B3	135500	Contact	3	2	5	immune
D3-5	Index 3	B3	84270	Index	3	2	5	immune
D3-5	Contact 1	B3	87780	Contact	3	3	6	immune
D3-5	Contact 2	B3	99320	Contact	3	3	6	immune
D3-5	Contact 3	B3	116600	Contact	3	3	6	immune
D3-5	Contact 4	B3	121500	Contact	3	3	6	immune
D3-5	Contact 1	B3	115900	Contact	3	4	7	immune
D3-5	Contact 2	B3	131200	Contact	3	4	7	immune
D3-5	Contact 3	B3	109300	Contact	3	4	7	immune
D3-5	Contact 4	B3	121700	Contact	3	4	7	immune
D3-5	Contact 1	B3	133200	Contact	3	5	8	immune
D3-5	Contact 2	B3	122400	Contact	3	5	8	immune
D3-5	Contact 3	B3	84160	Contact	3	5	8	immune
D3-5	Contact 4	B3	102300	Contact	3	5	8	immune
D3-5	Contact 1	B3	153400	Contact	3	6	9	immune
D3-5	Contact 2	B3	94560	Contact	3	6	9	immune
D3-5	Contact 3	B3	100200	Contact	3	6	9	immune
D3-5	Contact 4	B3	78950	Contact	3	6	9	immune
D3-5	Contact 1	B3	130400	Contact	3	7	10	immune
D3-5	Contact 2	B3	139800	Contact	3	7	10	immune
D3-5	Contact 3	B3	127300	Contact	3	7	10	immune
D3-5	Contact 4	B3	126500	Contact	3	7	10	immune
D1-3	Index 1	B1	138500	Index	1	0	3	immune
D1-3	Index 2	B2	89280000	Index	2	0	3	immune
D1-3	Index 3	B3	15430000	Index	3	0	3	immune

## Sheet: figS2
dpi	cage	day	mice_label	total flux	xint	mice_type	treatment
1	cage1	D+1	Index	1013000	1	Index	control
1	cage1	D+1	contact 1	109648	1	contact	control
1	cage1	D+1	contact 2	109648	1	contact	control
1	cage1	D+1	contact 3	109648	1	contact	control
1	cage1	D+1	contact 4	109648	1	contact	control
2	cage1	D+1	Index	48670000	1	Index	control
2	cage1	D+1	contact 1	159600	1	contact	control
2	cage1	D+1	contact 2	109648	1	contact	control
2	cage1	D+1	contact 3	109648	1	contact	control
2	cage1	D+1	contact 4	109648	1	contact	control
3	cage1	D+1	Index	165600000	1	Index	control
3	cage1	D+1	contact 1	692800	1	contact	control
3	cage1	D+1	contact 2	206700	1	contact	control
3	cage1	D+1	contact 3	206700	1	contact	control
3	cage1	D+1	contact 4	109648	1	contact	control
4	cage1	D+1	Index	179900000	1	Index	control
4	cage1	D+1	contact 1	762300	1	contact	control
4	cage1	D+1	contact 2	270500	1	contact	control
4	cage1	D+1	contact 3	188400	1	contact	control
4	cage1	D+1	contact 4	109648	1	contact	control
5	cage1	D+1	Index	1.26443e+08	1	Index	control
5	cage1	D+1	contact 1	8567000	1	contact	control
5	cage1	D+1	contact 2	349200	1	contact	control
5	cage1	D+1	contact 3	16940000	1	contact	control
5	cage1	D+1	contact 4	733900	1	contact	control
6	cage1	D+1	Index	88870000	1	Index	control
6	cage1	D+1	contact 1	16340000	1	contact	control
6	cage1	D+1	contact 2	1828000	1	contact	control
6	cage1	D+1	contact 3	716200	1	contact	control
6	cage1	D+1	contact 4	109648	1	contact	control
7	cage1	D+1	Index	1752000	1	Index	control
7	cage1	D+1	contact 1	24720000	1	contact	control
7	cage1	D+1	contact 2	6708000	1	contact	control
7	cage1	D+1	contact 3	38950000	1	contact	control
7	cage1	D+1	contact 4	16690000	1	contact	control
8	cage1	D+1	Index	109648	1	Index	control
8	cage1	D+1	contact 1	1181000	1	contact	control
8	cage1	D+1	contact 2	313200	1	contact	control
8	cage1	D+1	contact 3	45020000	1	contact	control
8	cage1	D+1	contact 4	30570000	1	contact	control
9	cage1	D+1	Index	109648	1	Index	control
9	cage1	D+1	contact 1	109648	1	contact	control
9	cage1	D+1	contact 2	6340000	1	contact	control
9	cage1	D+1	contact 3	38130000	1	contact	control
9	cage1	D+1	contact 4	25180000	1	contact	control
10	cage1	D+1	Index	316800	1	Index	control
10	cage1	D+1	contact 1	109648	1	contact	control
10	cage1	D+1	contact 2	3333000	1	contact	control
10	cage1	D+1	contact 3	3153000	1	contact	control
10	cage1	D+1	contact 4	15470000	1	contact	control
11	cage1	D+1	Index	109648	1	Index	control
11	cage1	D+1	contact 1	109648	1	contact	control
11	cage1	D+1	contact 2	243600	1	contact	control
11	cage1	D+1	contact 3	161900	1	contact	control
11	cage1	D+1	contact 4	224000	1	contact	control
12	cage1	D+1	Index	168700	1	Index	control
12	cage1	D+1	contact 1	109648	1	contact	control
12	cage1	D+1	contact 2	111700	1	contact	control
12	cage1	D+1	contact 3	109648	1	contact	control
12	cage1	D+1	contact 4	585300	1	contact	control
13	cage1	D+1	Index	158900	1	Index	control
13	cage1	D+1	contact 1	109648	1	contact	control
13	cage1	D+1	contact 2	109648	1	contact	control
13	cage1	D+1	contact 3	132500	1	contact	control
13	cage1	D+1	contact 4	168300	1	contact	control
14	cage1	D+1	Index	109648	1	Index	control
14	cage1	D+1	contact 1	109648	1	contact	control
14	cage1	D+1	contact 2	109648	1	contact	control
14	cage1	D+1	contact 3	109648	1	contact	control
14	cage1	D+1	contact 4	109648	1	contact	control
1	cage2	D+1	Index	325700	1	Index	control
1	cage2	D+1	contact 1	109648	1	contact	control
1	cage2	D+1	contact 2	132900	1	contact	control
1	cage2	D+1	contact 3	169000	1	contact	control
1	cage2	D+1	contact 4	109648	1	contact	control
2	cage2	D+1	Index	28730000	1	Index	control
2	cage2	D+1	contact 1	274900	1	contact	control
2	cage2	D+1	contact 2	109648	1	contact	control
2	cage2	D+1	contact 3	126300	1	contact	control
2	cage2	D+1	contact 4	134800	1	contact	control
3	cage2	D+1	Index	76660000	1	Index	control
3	cage2	D+1	contact 1	391600	1	contact	control
3	cage2	D+1	contact 2	120800	1	contact	control
3	cage2	D+1	contact 3	109648	1	contact	control
3	cage2	D+1	contact 4	157400	1	contact	control
4	cage2	D+1	Index	406700000	1	Index	control
4	cage2	D+1	contact 1	1883000	1	contact	control
4	cage2	D+1	contact 2	109648	1	contact	control
4	cage2	D+1	contact 3	319700	1	contact	control
4	cage2	D+1	contact 4	109648	1	contact	control
5	cage2	D+1	Index	3.673e+08	1	Index	control
5	cage2	D+1	contact 1	1152000	1	contact	control
5	cage2	D+1	contact 2	197800	1	contact	control
5	cage2	D+1	contact 3	200700	1	contact	control
5	cage2	D+1	contact 4	245500	1	contact	control
6	cage2	D+1	Index	273900000	1	Index	control
6	cage2	D+1	contact 1	1826000	1	contact	control
6	cage2	D+1	contact 2	216600	1	contact	control
6	cage2	D+1	contact 3	1748000	1	contact	control
6	cage2	D+1	contact 4	1254000	1	contact	control
7	cage2	D+1	Index	48060000	1	Index	control
7	cage2	D+1	contact 1	29170000	1	contact	control
7	cage2	D+1	contact 2	12020000	1	contact	control
7	cage2	D+1	contact 3	31150000	1	contact	control
7	cage2	D+1	contact 4	135500000	1	contact	control
8	cage2	D+1	Index	3442000	1	Index	control
8	cage2	D+1	contact 1	9.871e+07	1	contact	control
8	cage2	D+1	contact 2	23030000	1	contact	control
8	cage2	D+1	contact 3	64050000	1	contact	control
8	cage2	D+1	contact 4	162700000	1	contact	control
9	cage2	D+1	Index	524200	1	Index	control
9	cage2	D+1	contact 1	44690000	1	contact	control
9	cage2	D+1	contact 2	5715000	1	contact	control
9	cage2	D+1	contact 3	6.532e+07	1	contact	control
9	cage2	D+1	contact 4	109600000	1	contact	control
10	cage2	D+1	Index	376900	1	Index	control
10	cage2	D+1	contact 1	27830000	1	contact	control
10	cage2	D+1	contact 2	21550000	1	contact	control
10	cage2	D+1	contact 3	2057000	1	contact	control
10	cage2	D+1	contact 4	45500000	1	contact	control
11	cage2	D+1	Index	109648	1	Index	control
11	cage2	D+1	contact 1	156000	1	contact	control
11	cage2	D+1	contact 2	623600	1	contact	control
11	cage2	D+1	contact 3	72990000	1	contact	control
11	cage2	D+1	contact 4	3790000	1	contact	control
12	cage2	D+1	Index	110100	1	Index	control
12	cage2	D+1	contact 1	164600	1	contact	control
12	cage2	D+1	contact 2	136900	1	contact	control
12	cage2	D+1	contact 3	14540000	1	contact	control
12	cage2	D+1	contact 4	683600	1	contact	control
13	cage2	D+1	Index	149600	1	Index	control
13	cage2	D+1	contact 1	109648	1	contact	control
13	cage2	D+1	contact 2	109648	1	contact	control
13	cage2	D+1	contact 3	334700	1	contact	control
13	cage2	D+1	contact 4	132000	1	contact	control
14	cage2	D+1	Index	161000	1	Index	control
14	cage2	D+1	contact 1	109648	1	contact	control
14	cage2	D+1	contact 2	109648	1	contact	control
14	cage2	D+1	contact 3	165900	1	contact	control
14	cage2	D+1	contact 4	109648	1	contact	control
1	cage3	D+1	Index	427000	1	Index	control
1	cage3	D+1	contact 1	133900	1	contact	control
1	cage3	D+1	contact 2	133800	1	contact	control
1	cage3	D+1	contact 3	136200	1	contact	control
1	cage3	D+1	contact 4	120200	1	contact	control
2	cage3	D+1	Index	21550000	1	Index	control
2	cage3	D+1	contact 1	176600	1	contact	control
2	cage3	D+1	contact 2	123800	1	contact	control
2	cage3	D+1	contact 3	122100	1	contact	control
2	cage3	D+1	contact 4	109648	1	contact	control
3	cage3	D+1	Index	85350000	1	Index	control
3	cage3	D+1	contact 1	390600	1	contact	control
3	cage3	D+1	contact 2	109648	1	contact	control
3	cage3	D+1	contact 3	109648	1	contact	control
3	cage3	D+1	contact 4	109648	1	contact	control
4	cage3	D+1	Index	200000000	1	Index	control
4	cage3	D+1	contact 1	1098000	1	contact	control
4	cage3	D+1	contact 2	1359000	1	contact	control
4	cage3	D+1	contact 3	121400	1	contact	control
4	cage3	D+1	contact 4	123600	1	contact	control
5	cage3	D+1	Index	173300000	1	Index	control
5	cage3	D+1	contact 1	2238000	1	contact	control
5	cage3	D+1	contact 2	8.897e+06	1	contact	control
5	cage3	D+1	contact 3	211000	1	contact	control
5	cage3	D+1	contact 4	122000	1	contact	control
6	cage3	D+1	Index	194900000	1	Index	control
6	cage3	D+1	contact 1	5260000	1	contact	control
6	cage3	D+1	contact 2	9.834e+06	1	contact	control
6	cage3	D+1	contact 3	21660000	1	contact	control
6	cage3	D+1	contact 4	4749000	1	contact	control
7	cage3	D+1	Index	11760000	1	Index	control
7	cage3	D+1	contact 1	7949000	1	contact	control
7	cage3	D+1	contact 2	4174000	1	contact	control
7	cage3	D+1	contact 3	52260000	1	contact	control
7	cage3	D+1	contact 4	54480000	1	contact	control
8	cage3	D+1	Index	109648	1	Index	control
8	cage3	D+1	contact 1	296900	1	contact	control
8	cage3	D+1	contact 2	4331000	1	contact	control
8	cage3	D+1	contact 3	37140000	1	contact	control
8	cage3	D+1	contact 4	67360000	1	contact	control
9	cage3	D+1	Index	191600	1	Index	control
9	cage3	D+1	contact 1	7365000	1	contact	control
9	cage3	D+1	contact 2	1090000	1	contact	control
9	cage3	D+1	contact 3	28470000	1	contact	control
9	cage3	D+1	contact 4	37670000	1	contact	control
10	cage3	D+1	Index	141000	1	Index	control
10	cage3	D+1	contact 1	3740000	1	contact	control
10	cage3	D+1	contact 2	392600	1	contact	control
10	cage3	D+1	contact 3	20010000	1	contact	control
10	cage3	D+1	contact 4	45710000	1	contact	control
11	cage3	D+1	Index	149100	1	Index	control
11	cage3	D+1	contact 1	2188000	1	contact	control
11	cage3	D+1	contact 2	109648	1	contact	control
11	cage3	D+1	contact 3	5188000	1	contact	control
11	cage3	D+1	contact 4	28720000	1	contact	control
12	cage3	D+1	Index	109648	1	Index	control
12	cage3	D+1	contact 1	975100	1	contact	control
12	cage3	D+1	contact 2	109648	1	contact	control
12	cage3	D+1	contact 3	164100	1	contact	control
12	cage3	D+1	contact 4	4440000	1	contact	control
13	cage3	D+1	Index	110900	1	Index	control
13	cage3	D+1	contact 1	186600	1	contact	control
13	cage3	D+1	contact 2	109648	1	contact	control
13	cage3	D+1	contact 3	109648	1	contact	control
13	cage3	D+1	contact 4	205200	1	contact	control
14	cage3	D+1	Index	109648	1	Index	control
14	cage3	D+1	contact 1	109648	1	contact	control
14	cage3	D+1	contact 2	109648	1	contact	control
14	cage3	D+1	contact 3	123500	1	contact	control
14	cage3	D+1	contact 4	124100	1	contact	control
1	cage1	D+3	Index	109648	3	Index	control
1	cage1	D+3	contact 1	NA	3	contact	control
1	cage1	D+3	contact 2	NA	3	contact	control
1	cage1	D+3	contact 3	NA	3	contact	control
1	cage1	D+3	contact 4	NA	3	contact	control
2	cage1	D+3	Index	48450000	3	Index	control
2	cage1	D+3	contact 1	NA	3	contact	control
2	cage1	D+3	contact 2	NA	3	contact	control
2	cage1	D+3	contact 3	NA	3	contact	control
2	cage1	D+3	contact 4	NA	3	contact	control
3	cage1	D+3	Index	125500000	3	Index	control
3	cage1	D+3	contact 1	758900	3	contact	control
3	cage1	D+3	contact 2	166800	3	contact	control
3	cage1	D+3	contact 3	224900	3	contact	control
3	cage1	D+3	contact 4	221900	3	contact	control
4	cage1	D+3	Index	156900000	3	Index	control
4	cage1	D+3	contact 1	754400	3	contact	control
4	cage1	D+3	contact 2	109648	3	contact	control
4	cage1	D+3	contact 3	289900	3	contact	control
4	cage1	D+3	contact 4	176300	3	contact	control
5	cage1	D+3	Index	87360000	3	Index	control
5	cage1	D+3	contact 1	484600	3	contact	control
5	cage1	D+3	contact 2	176400	3	contact	control
5	cage1	D+3	contact 3	179800	3	contact	control
5	cage1	D+3	contact 4	346800	3	contact	control
6	cage1	D+3	Index	1064000	3	Index	control
6	cage1	D+3	contact 1	2756000	3	contact	control
6	cage1	D+3	contact 2	251700	3	contact	control
6	cage1	D+3	contact 3	109648	3	contact	control
6	cage1	D+3	contact 4	6217000	3	contact	control
7	cage1	D+3	Index	3910000	3	Index	control
7	cage1	D+3	contact 1	584500	3	contact	control
7	cage1	D+3	contact 2	3525000	3	contact	control
7	cage1	D+3	contact 3	1839000	3	contact	control
7	cage1	D+3	contact 4	26630000	3	contact	control
8	cage1	D+3	Index	362200	3	Index	control
8	cage1	D+3	contact 1	670100	3	contact	control
8	cage1	D+3	contact 2	15500000	3	contact	control
8	cage1	D+3	contact 3	256900	3	contact	control
8	cage1	D+3	contact 4	52080000	3	contact	control
9	cage1	D+3	Index	329600	3	Index	control
9	cage1	D+3	contact 1	726800	3	contact	control
9	cage1	D+3	contact 2	30510000	3	contact	control
9	cage1	D+3	contact 3	7708000	3	contact	control
9	cage1	D+3	contact 4	66280000	3	contact	control
10	cage1	D+3	Index	456300	3	Index	control
10	cage1	D+3	contact 1	56940000	3	contact	control
10	cage1	D+3	contact 2	44590000	3	contact	control
10	cage1	D+3	contact 3	7459000	3	contact	control
10	cage1	D+3	contact 4	61640000	3	contact	control
11	cage1	D+3	Index	356800	3	Index	control
11	cage1	D+3	contact 1	34810000	3	contact	control
11	cage1	D+3	contact 2	14970000	3	contact	control
11	cage1	D+3	contact 3	113200	3	contact	control
11	cage1	D+3	contact 4	4517000	3	contact	control
12	cage1	D+3	Index	128100	3	Index	control
12	cage1	D+3	contact 1	273100	3	contact	control
12	cage1	D+3	contact 2	1676000	3	contact	control
12	cage1	D+3	contact 3	109648	3	contact	control
12	cage1	D+3	contact 4	2120000	3	contact	control
13	cage1	D+3	Index	109648	3	Index	control
13	cage1	D+3	contact 1	109648	3	contact	control
13	cage1	D+3	contact 2	876100	3	contact	control
13	cage1	D+3	contact 3	262000	3	contact	control
13	cage1	D+3	contact 4	448300	3	contact	control
14	cage1	D+3	Index	109648	3	Index	control
14	cage1	D+3	contact 1	233900	3	contact	control
14	cage1	D+3	contact 2	251200	3	contact	control
14	cage1	D+3	contact 3	109648	3	contact	control
14	cage1	D+3	contact 4	109648	3	contact	control
1	cage2	D+3	Index	1064000	3	Index	control
1	cage2	D+3	contact 1	NA	3	contact	control
1	cage2	D+3	contact 2	NA	3	contact	control
1	cage2	D+3	contact 3	NA	3	contact	control
1	cage2	D+3	contact 4	NA	3	contact	control
2	cage2	D+3	Index	13950000	3	Index	control
2	cage2	D+3	contact 1	NA	3	contact	control
2	cage2	D+3	contact 2	NA	3	contact	control
2	cage2	D+3	contact 3	NA	3	contact	control
2	cage2	D+3	contact 4	NA	3	contact	control
3	cage2	D+3	Index	121200000	3	Index	control
3	cage2	D+3	contact 1	729800	3	contact	control
3	cage2	D+3	contact 2	152500	3	contact	control
3	cage2	D+3	contact 3	144400	3	contact	control
3	cage2	D+3	contact 4	137600	3	contact	control
4	cage2	D+3	Index	250300000	3	Index	control
4	cage2	D+3	contact 1	1055000	3	contact	control
4	cage2	D+3	contact 2	198200	3	contact	control
4	cage2	D+3	contact 3	184200	3	contact	control
4	cage2	D+3	contact 4	109648	3	contact	control
5	cage2	D+3	Index	278100000	3	Index	control
5	cage2	D+3	contact 1	1068000	3	contact	control
5	cage2	D+3	contact 2	126400	3	contact	control
5	cage2	D+3	contact 3	114600	3	contact	control
5	cage2	D+3	contact 4	237300	3	contact	control
6	cage2	D+3	Index	8.293e+07	3	Index	control
6	cage2	D+3	contact 1	380800	3	contact	control
6	cage2	D+3	contact 2	122700	3	contact	control
6	cage2	D+3	contact 3	149500	3	contact	control
6	cage2	D+3	contact 4	109648	3	contact	control
7	cage2	D+3	Index	1377000	3	Index	control
7	cage2	D+3	contact 1	109648	3	contact	control
7	cage2	D+3	contact 2	109648	3	contact	control
7	cage2	D+3	contact 3	987700	3	contact	control
7	cage2	D+3	contact 4	19250000	3	contact	control
8	cage2	D+3	Index	235200	3	Index	control
8	cage2	D+3	contact 1	109648	3	contact	control
8	cage2	D+3	contact 2	496300	3	contact	control
8	cage2	D+3	contact 3	11300000	3	contact	control
8	cage2	D+3	contact 4	31200000	3	contact	control
9	cage2	D+3	Index	209500	3	Index	control
9	cage2	D+3	contact 1	16670000	3	contact	control
9	cage2	D+3	contact 2	6590000	3	contact	control
9	cage2	D+3	contact 3	20670000	3	contact	control
9	cage2	D+3	contact 4	7636000	3	contact	control
10	cage2	D+3	Index	171000	3	Index	control
10	cage2	D+3	contact 1	25120000	3	contact	control
10	cage2	D+3	contact 2	17400000	3	contact	control
10	cage2	D+3	contact 3	27320000	3	contact	control
10	cage2	D+3	contact 4	28000000	3	contact	control
11	cage2	D+3	Index	262800	3	Index	control
11	cage2	D+3	contact 1	38240000	3	contact	control
11	cage2	D+3	contact 2	18330000	3	contact	control
11	cage2	D+3	contact 3	29010000	3	contact	control
11	cage2	D+3	contact 4	1210000	3	contact	control
12	cage2	D+3	Index	252500	3	Index	control
12	cage2	D+3	contact 1	17140000	3	contact	control
12	cage2	D+3	contact 2	33260000	3	contact	control
12	cage2	D+3	contact 3	74720000	3	contact	control
12	cage2	D+3	contact 4	1948000	3	contact	control
13	cage2	D+3	Index	113700	3	Index	control
13	cage2	D+3	contact 1	5112000	3	contact	control
13	cage2	D+3	contact 2	14940000	3	contact	control
13	cage2	D+3	contact 3	33620000	3	contact	control
13	cage2	D+3	contact 4	460700	3	contact	control
14	cage2	D+3	Index	109648	3	Index	control
14	cage2	D+3	contact 1	1264000	3	contact	control
14	cage2	D+3	contact 2	1030000	3	contact	control
14	cage2	D+3	contact 3	16800000	3	contact	control
14	cage2	D+3	contact 4	595500	3	contact	control
1	cage3	D+3	Index	287700	3	Index	control
1	cage3	D+3	contact 1	NA	3	contact	control
1	cage3	D+3	contact 2	NA	3	contact	control
1	cage3	D+3	contact 3	NA	3	contact	control
1	cage3	D+3	contact 4	NA	3	contact	control
2	cage3	D+3	Index	18920000	3	Index	control
2	cage3	D+3	contact 1	NA	3	contact	control
2	cage3	D+3	contact 2	NA	3	contact	control
2	cage3	D+3	contact 3	NA	3	contact	control
2	cage3	D+3	contact 4	NA	3	contact	control
3	cage3	D+3	Index	129100000	3	Index	control
3	cage3	D+3	contact 1	629300	3	contact	control
3	cage3	D+3	contact 2	144300	3	contact	control
3	cage3	D+3	contact 3	109648	3	contact	control
3	cage3	D+3	contact 4	130800	3	contact	control
4	cage3	D+3	Index	3.698e+08	3	Index	control
4	cage3	D+3	contact 1	1737000	3	contact	control
4	cage3	D+3	contact 2	422700	3	contact	control
4	cage3	D+3	contact 3	369100	3	contact	control
4	cage3	D+3	contact 4	117400	3	contact	control
5	cage3	D+3	Index	2.59073e+08	3	Index	control
5	cage3	D+3	contact 1	847086	3	contact	control
5	cage3	D+3	contact 2	367150	3	contact	control
5	cage3	D+3	contact 3	279136	3	contact	control
5	cage3	D+3	contact 4	109648	3	contact	control
6	cage3	D+3	Index	181500000	3	Index	control
6	cage3	D+3	contact 1	413100	3	contact	control
6	cage3	D+3	contact 2	318900	3	contact	control
6	cage3	D+3	contact 3	211100	3	contact	control
6	cage3	D+3	contact 4	109648	3	contact	control
7	cage3	D+3	Index	14340000	3	Index	control
7	cage3	D+3	contact 1	1155000	3	contact	control
7	cage3	D+3	contact 2	962500	3	contact	control
7	cage3	D+3	contact 3	121000	3	contact	control
7	cage3	D+3	contact 4	309600	3	contact	control
8	cage3	D+3	Index	625500	3	Index	control
8	cage3	D+3	contact 1	120200	3	contact	control
8	cage3	D+3	contact 2	2817000	3	contact	control
8	cage3	D+3	contact 3	140300	3	contact	control
8	cage3	D+3	contact 4	1692000	3	contact	control
9	cage3	D+3	Index	172900	3	Index	control
9	cage3	D+3	contact 1	8.752e+06	3	contact	control
9	cage3	D+3	contact 2	154300	3	contact	control
9	cage3	D+3	contact 3	109648	3	contact	control
9	cage3	D+3	contact 4	2631000	3	contact	control
10	cage3	D+3	Index	130800	3	Index	control
10	cage3	D+3	contact 1	3044000	3	contact	control
10	cage3	D+3	contact 2	5341000	3	contact	control
10	cage3	D+3	contact 3	1508000	3	contact	control
10	cage3	D+3	contact 4	1402000	3	contact	control
11	cage3	D+3	Index	125100	3	Index	control
11	cage3	D+3	contact 1	8472000	3	contact	control
11	cage3	D+3	contact 2	508700	3	contact	control
11	cage3	D+3	contact 3	3570000	3	contact	control
11	cage3	D+3	contact 4	1103000	3	contact	control
12	cage3	D+3	Index	109648	3	Index	control
12	cage3	D+3	contact 1	3545000	3	contact	control
12	cage3	D+3	contact 2	6573000	3	contact	control
12	cage3	D+3	contact 3	169900	3	contact	control
12	cage3	D+3	contact 4	123400	3	contact	control
13	cage3	D+3	Index	123300	3	Index	control
13	cage3	D+3	contact 1	110500	3	contact	control
13	cage3	D+3	contact 2	123300	3	contact	control
13	cage3	D+3	contact 3	3012000	3	contact	control
13	cage3	D+3	contact 4	127100	3	contact	control
14	cage3	D+3	Index	109648	3	Index	control
14	cage3	D+3	contact 1	109648	3	contact	control
14	cage3	D+3	contact 2	134700	3	contact	control
14	cage3	D+3	contact 3	160000	3	contact	control
14	cage3	D+3	contact 4	109648	3	contact	control
1	cage1	D+5	Index	784800	5	Index	control
1	cage1	D+5	contact 1	NA	5	contact	control
1	cage1	D+5	contact 2	NA	5	contact	control
1	cage1	D+5	contact 3	NA	5	contact	control
1	cage1	D+5	contact 4	NA	5	contact	control
2	cage1	D+5	Index	51490000	5	Index	control
2	cage1	D+5	contact 1	NA	5	contact	control
2	cage1	D+5	contact 2	NA	5	contact	control
2	cage1	D+5	contact 3	NA	5	contact	control
2	cage1	D+5	contact 4	NA	5	contact	control
3	cage1	D+5	Index	135100000	5	Index	control
3	cage1	D+5	contact 1	NA	5	contact	control
3	cage1	D+5	contact 2	NA	5	contact	control
3	cage1	D+5	contact 3	NA	5	contact	control
3	cage1	D+5	contact 4	NA	5	contact	control
4	cage1	D+5	Index	162000000	5	Index	control
4	cage1	D+5	contact 1	NA	5	contact	control
4	cage1	D+5	contact 2	NA	5	contact	control
4	cage1	D+5	contact 3	NA	5	contact	control
4	cage1	D+5	contact 4	NA	5	contact	control
5	cage1	D+5	Index	125900000	5	Index	control
5	cage1	D+5	contact 1	589300	5	contact	control
5	cage1	D+5	contact 2	192100	5	contact	control
5	cage1	D+5	contact 3	169500	5	contact	control
5	cage1	D+5	contact 4	109648	5	contact	control
6	cage1	D+5	Index	71650000	5	Index	control
6	cage1	D+5	contact 1	370200	5	contact	control
6	cage1	D+5	contact 2	129600	5	contact	control
6	cage1	D+5	contact 3	121500	5	contact	control
6	cage1	D+5	contact 4	109648	5	contact	control
7	cage1	D+5	Index	1072000	5	Index	control
7	cage1	D+5	contact 1	109648	5	contact	control
7	cage1	D+5	contact 2	134600	5	contact	control
7	cage1	D+5	contact 3	109648	5	contact	control
7	cage1	D+5	contact 4	109648	5	contact	control
8	cage1	D+5	Index	357500	5	Index	control
8	cage1	D+5	contact 1	109648	5	contact	control
8	cage1	D+5	contact 2	145100	5	contact	control
8	cage1	D+5	contact 3	109648	5	contact	control
8	cage1	D+5	contact 4	371900	5	contact	control
9	cage1	D+5	Index	109648	5	Index	control
9	cage1	D+5	contact 1	109648	5	contact	control
9	cage1	D+5	contact 2	114300	5	contact	control
9	cage1	D+5	contact 3	2099000	5	contact	control
9	cage1	D+5	contact 4	1753000	5	contact	control
10	cage1	D+5	Index	206200	5	Index	control
10	cage1	D+5	contact 1	109648	5	contact	control
10	cage1	D+5	contact 2	124600	5	contact	control
10	cage1	D+5	contact 3	1380000	5	contact	control
10	cage1	D+5	contact 4	7931000	5	contact	control
11	cage1	D+5	Index	109648	5	Index	control
11	cage1	D+5	contact 1	109648	5	contact	control
11	cage1	D+5	contact 2	109648	5	contact	control
11	cage1	D+5	contact 3	1.94027e+06	5	contact	control
11	cage1	D+5	contact 4	1.14082e+07	5	contact	control
12	cage1	D+5	Index	109648	5	Index	control
12	cage1	D+5	contact 1	109648	5	contact	control
12	cage1	D+5	contact 2	109648	5	contact	control
12	cage1	D+5	contact 3	2728000	5	contact	control
12	cage1	D+5	contact 4	16410000	5	contact	control
13	cage1	D+5	Index	113500	5	Index	control
13	cage1	D+5	contact 1	109648	5	contact	control
13	cage1	D+5	contact 2	109648	5	contact	control
13	cage1	D+5	contact 3	529100	5	contact	control
13	cage1	D+5	contact 4	2383000	5	contact	control
14	cage1	D+5	Index	109648	5	Index	control
14	cage1	D+5	contact 1	109648	5	contact	control
14	cage1	D+5	contact 2	109648	5	contact	control
14	cage1	D+5	contact 3	109648	5	contact	control
14	cage1	D+5	contact 4	109648	5	contact	control
1	cage2	D+5	Index	714600	5	Index	control
1	cage2	D+5	contact 1	NA	5	contact	control
1	cage2	D+5	contact 2	NA	5	contact	control
1	cage2	D+5	contact 3	NA	5	contact	control
1	cage2	D+5	contact 4	NA	5	contact	control
2	cage2	D+5	Index	14740000	5	Index	control
2	cage2	D+5	contact 1	NA	5	contact	control
2	cage2	D+5	contact 2	NA	5	contact	control
2	cage2	D+5	contact 3	NA	5	contact	control
2	cage2	D+5	contact 4	NA	5	contact	control
3	cage2	D+5	Index	186300000	5	Index	control
3	cage2	D+5	contact 1	NA	5	contact	control
3	cage2	D+5	contact 2	NA	5	contact	control
3	cage2	D+5	contact 3	NA	5	contact	control
3	cage2	D+5	contact 4	NA	5	contact	control
4	cage2	D+5	Index	4.644e+08	5	Index	control
4	cage2	D+5	contact 1	NA	5	contact	control
4	cage2	D+5	contact 2	NA	5	contact	control
4	cage2	D+5	contact 3	NA	5	contact	control
4	cage2	D+5	contact 4	NA	5	contact	control
5	cage2	D+5	Index	4.746e+08	5	Index	control
5	cage2	D+5	contact 1	1319000	5	contact	control
5	cage2	D+5	contact 2	109648	5	contact	control
5	cage2	D+5	contact 3	206000	5	contact	control
5	cage2	D+5	contact 4	123800	5	contact	control
6	cage2	D+5	Index	196900000	5	Index	control
6	cage2	D+5	contact 1	1130000	5	contact	control
6	cage2	D+5	contact 2	155200	5	contact	control
6	cage2	D+5	contact 3	109648	5	contact	control
6	cage2	D+5	contact 4	109648	5	contact	control
7	cage2	D+5	Index	57070000	5	Index	control
7	cage2	D+5	contact 1	1130000	5	contact	control
7	cage2	D+5	contact 2	155200	5	contact	control
7	cage2	D+5	contact 3	109648	5	contact	control
7	cage2	D+5	contact 4	109648	5	contact	control
8	cage2	D+5	Index	4608000	5	Index	control
8	cage2	D+5	contact 1	128600	5	contact	control
8	cage2	D+5	contact 2	118500	5	contact	control
8	cage2	D+5	contact 3	257800	5	contact	control
8	cage2	D+5	contact 4	4355000	5	contact	control
9	cage2	D+5	Index	109648	5	Index	control
9	cage2	D+5	contact 1	119700	5	contact	control
9	cage2	D+5	contact 2	391000	5	contact	control
9	cage2	D+5	contact 3	47720000	5	contact	control
9	cage2	D+5	contact 4	2553000	5	contact	control
10	cage2	D+5	Index	438000	5	Index	control
10	cage2	D+5	contact 1	291600	5	contact	control
10	cage2	D+5	contact 2	1767000	5	contact	control
10	cage2	D+5	contact 3	201800000	5	contact	control
10	cage2	D+5	contact 4	11530000	5	contact	control
11	cage2	D+5	Index	470800	5	Index	control
11	cage2	D+5	contact 1	6861000	5	contact	control
11	cage2	D+5	contact 2	1758000	5	contact	control
11	cage2	D+5	contact 3	249600000	5	contact	control
11	cage2	D+5	contact 4	5794000	5	contact	control
12	cage2	D+5	Index	320700	5	Index	control
12	cage2	D+5	contact 1	48050000	5	contact	control
12	cage2	D+5	contact 2	1828000	5	contact	control
12	cage2	D+5	contact 3	261500000	5	contact	control
12	cage2	D+5	contact 4	43610000	5	contact	control
13	cage2	D+5	Index	313264	5	Index	control
13	cage2	D+5	contact 1	3.11315e+07	5	contact	control
13	cage2	D+5	contact 2	4.72633e+06	5	contact	control
13	cage2	D+5	contact 3	2.01522e+08	5	contact	control
13	cage2	D+5	contact 4	3.74965e+07	5	contact	control
14	cage2	D+5	Index	306000	5	Index	control
14	cage2	D+5	contact 1	20170000	5	contact	control
14	cage2	D+5	contact 2	12220000	5	contact	control
14	cage2	D+5	contact 3	155300000	5	contact	control
14	cage2	D+5	contact 4	32240000	5	contact	control
1	cage1	D+7	Index	109648	7	Index	control
1	cage1	D+7	contact 1	NA	7	contact	control
1	cage1	D+7	contact 2	NA	7	contact	control
1	cage1	D+7	contact 3	NA	7	contact	control
1	cage1	D+7	contact 4	NA	7	contact	control
2	cage1	D+7	Index	41050000	7	Index	control
2	cage1	D+7	contact 1	NA	7	contact	control
2	cage1	D+7	contact 2	NA	7	contact	control
2	cage1	D+7	contact 3	NA	7	contact	control
2	cage1	D+7	contact 4	NA	7	contact	control
3	cage1	D+7	Index	126000000	7	Index	control
3	cage1	D+7	contact 1	NA	7	contact	control
3	cage1	D+7	contact 2	NA	7	contact	control
3	cage1	D+7	contact 3	NA	7	contact	control
3	cage1	D+7	contact 4	NA	7	contact	control
4	cage1	D+7	Index	152300000	7	Index	control
4	cage1	D+7	contact 1	NA	7	contact	control
4	cage1	D+7	contact 2	NA	7	contact	control
4	cage1	D+7	contact 3	NA	7	contact	control
4	cage1	D+7	contact 4	NA	7	contact	control
5	cage1	D+7	Index	131500000	7	Index	control
5	cage1	D+7	contact 1	NA	7	contact	control
5	cage1	D+7	contact 2	NA	7	contact	control
5	cage1	D+7	contact 3	NA	7	contact	control
5	cage1	D+7	contact 4	NA	7	contact	control
6	cage1	D+7	Index	1120000	7	Index	control
6	cage1	D+7	contact 1	NA	7	contact	control
6	cage1	D+7	contact 2	NA	7	contact	control
6	cage1	D+7	contact 3	NA	7	contact	control
6	cage1	D+7	contact 4	NA	7	contact	control
7	cage1	D+7	Index	125000	7	Index	control
7	cage1	D+7	contact 1	114500	7	contact	control
7	cage1	D+7	contact 2	115300	7	contact	control
7	cage1	D+7	contact 3	146800	7	contact	control
7	cage1	D+7	contact 4	150200	7	contact	control
8	cage1	D+7	Index	408800	7	Index	control
8	cage1	D+7	contact 1	109648	7	contact	control
8	cage1	D+7	contact 2	109648	7	contact	control
8	cage1	D+7	contact 3	109648	7	contact	control
8	cage1	D+7	contact 4	109648	7	contact	control
9	cage1	D+7	Index	109648	7	Index	control
9	cage1	D+7	contact 1	109648	7	contact	control
9	cage1	D+7	contact 2	109648	7	contact	control
9	cage1	D+7	contact 3	109648	7	contact	control
9	cage1	D+7	contact 4	109648	7	contact	control
10	cage1	D+7	Index	261400	7	Index	control
10	cage1	D+7	contact 1	109648	7	contact	control
10	cage1	D+7	contact 2	109648	7	contact	control
10	cage1	D+7	contact 3	136800	7	contact	control
10	cage1	D+7	contact 4	109648	7	contact	control
11	cage1	D+7	Index	184000	7	Index	control
11	cage1	D+7	contact 1	109648	7	contact	control
11	cage1	D+7	contact 2	109648	7	contact	control
11	cage1	D+7	contact 3	109648	7	contact	control
11	cage1	D+7	contact 4	109648	7	contact	control
12	cage1	D+7	Index	169600	7	Index	control
12	cage1	D+7	contact 1	109648	7	contact	control
12	cage1	D+7	contact 2	109648	7	contact	control
12	cage1	D+7	contact 3	109648	7	contact	control
12	cage1	D+7	contact 4	109648	7	contact	control
13	cage1	D+7	Index	109648	7	Index	control
13	cage1	D+7	contact 1	109648	7	contact	control
13	cage1	D+7	contact 2	109648	7	contact	control
13	cage1	D+7	contact 3	109648	7	contact	control
13	cage1	D+7	contact 4	109648	7	contact	control
14	cage1	D+7	Index	109648	7	Index	control
14	cage1	D+7	contact 1	109648	7	contact	control
14	cage1	D+7	contact 2	109648	7	contact	control
14	cage1	D+7	contact 3	109648	7	contact	control
14	cage1	D+7	contact 4	109648	7	contact	control
1	cage2	D+7	Index	396600	7	Index	control
1	cage2	D+7	contact 1	NA	7	contact	control
1	cage2	D+7	contact 2	NA	7	contact	control
1	cage2	D+7	contact 3	NA	7	contact	control
1	cage2	D+7	contact 4	NA	7	contact	control
2	cage2	D+7	Index	16910000	7	Index	control
2	cage2	D+7	contact 1	NA	7	contact	control
2	cage2	D+7	contact 2	NA	7	contact	control
2	cage2	D+7	contact 3	NA	7	contact	control
2	cage2	D+7	contact 4	NA	7	contact	control
3	cage2	D+7	Index	200900000	7	Index	control
3	cage2	D+7	contact 1	NA	7	contact	control
3	cage2	D+7	contact 2	NA	7	contact	control
3	cage2	D+7	contact 3	NA	7	contact	control
3	cage2	D+7	contact 4	NA	7	contact	control
4	cage2	D+7	Index	3.948e+08	7	Index	control
4	cage2	D+7	contact 1	NA	7	contact	control
4	cage2	D+7	contact 2	NA	7	contact	control
4	cage2	D+7	contact 3	NA	7	contact	control
4	cage2	D+7	contact 4	NA	7	contact	control
5	cage2	D+7	Index	298300000	7	Index	control
5	cage2	D+7	contact 1	NA	7	contact	control
5	cage2	D+7	contact 2	NA	7	contact	control
5	cage2	D+7	contact 3	NA	7	contact	control
5	cage2	D+7	contact 4	NA	7	contact	control
6	cage2	D+7	Index	187700000	7	Index	control
6	cage2	D+7	contact 1	NA	7	contact	control
6	cage2	D+7	contact 2	NA	7	contact	control
6	cage2	D+7	contact 3	NA	7	contact	control
6	cage2	D+7	contact 4	NA	7	contact	control
7	cage2	D+7	Index	3216000	7	Index	control
7	cage2	D+7	contact 1	109648	7	contact	control
7	cage2	D+7	contact 2	131600	7	contact	control
7	cage2	D+7	contact 3	119400	7	contact	control
7	cage2	D+7	contact 4	109648	7	contact	control
8	cage2	D+7	Index	271600	7	Index	control
8	cage2	D+7	contact 1	109648	7	contact	control
8	cage2	D+7	contact 2	121400	7	contact	control
8	cage2	D+7	contact 3	109648	7	contact	control
8	cage2	D+7	contact 4	109648	7	contact	control
9	cage2	D+7	Index	206400	7	Index	control
9	cage2	D+7	contact 1	109648	7	contact	control
9	cage2	D+7	contact 2	109648	7	contact	control
9	cage2	D+7	contact 3	109648	7	contact	control
9	cage2	D+7	contact 4	116400	7	contact	control
10	cage2	D+7	Index	109648	7	Index	control
10	cage2	D+7	contact 1	109648	7	contact	control
10	cage2	D+7	contact 2	109648	7	contact	control
10	cage2	D+7	contact 3	109648	7	contact	control
10	cage2	D+7	contact 4	135400	7	contact	control
11	cage2	D+7	Index	152100	7	Index	control
11	cage2	D+7	contact 1	109648	7	contact	control
11	cage2	D+7	contact 2	109648	7	contact	control
11	cage2	D+7	contact 3	109648	7	contact	control
11	cage2	D+7	contact 4	109648	7	contact	control
12	cage2	D+7	Index	134000	7	Index	control
12	cage2	D+7	contact 1	109648	7	contact	control
12	cage2	D+7	contact 2	109648	7	contact	control
12	cage2	D+7	contact 3	109648	7	contact	control
12	cage2	D+7	contact 4	109648	7	contact	control
13	cage2	D+7	Index	109648	7	Index	control
13	cage2	D+7	contact 1	109648	7	contact	control
13	cage2	D+7	contact 2	110100	7	contact	control
13	cage2	D+7	contact 3	109648	7	contact	control
13	cage2	D+7	contact 4	109648	7	contact	control
14	cage2	D+7	Index	109648	7	Index	control
14	cage2	D+7	contact 1	109648	7	contact	control
14	cage2	D+7	contact 2	109648	7	contact	control
14	cage2	D+7	contact 3	109648	7	contact	control
14	cage2	D+7	contact 4	109648	7	contact	control
1	cage1	D+1	Index	658500	1	Index	immune
1	cage1	D+1	contact 1	109648	1	contact	immune
1	cage1	D+1	contact 2	109648	1	contact	immune
1	cage1	D+1	contact 3	109648	1	contact	immune
1	cage1	D+1	contact 4	109648	1	contact	immune
2	cage1	D+1	Index	16550000	1	Index	immune
2	cage1	D+1	contact 1	109648	1	contact	immune
2	cage1	D+1	contact 2	109648	1	contact	immune
2	cage1	D+1	contact 3	109648	1	contact	immune
2	cage1	D+1	contact 4	109648	1	contact	immune
3	cage1	D+1	Index	4.33599e+06	1	Index	immune
3	cage1	D+1	contact 1	109648	1	contact	immune
3	cage1	D+1	contact 2	109648	1	contact	immune
3	cage1	D+1	contact 3	109648	1	contact	immune
3	cage1	D+1	contact 4	109648	1	contact	immune
4	cage1	D+1	Index	1136000	1	Index	immune
4	cage1	D+1	contact 1	109648	1	contact	immune
4	cage1	D+1	contact 2	109648	1	contact	immune
4	cage1	D+1	contact 3	109648	1	contact	immune
4	cage1	D+1	contact 4	109648	1	contact	immune
5	cage1	D+1	Index	282800	1	Index	immune
5	cage1	D+1	contact 1	109648	1	contact	immune
5	cage1	D+1	contact 2	3518000	1	contact	immune
5	cage1	D+1	contact 3	109648	1	contact	immune
5	cage1	D+1	contact 4	109648	1	contact	immune
6	cage1	D+1	Index	117300	1	Index	immune
6	cage1	D+1	contact 1	109648	1	contact	immune
6	cage1	D+1	contact 2	12140000	1	contact	immune
6	cage1	D+1	contact 3	109648	1	contact	immune
6	cage1	D+1	contact 4	109648	1	contact	immune
7	cage1	D+1	Index	118300	1	Index	immune
7	cage1	D+1	contact 1	144900	1	contact	immune
7	cage1	D+1	contact 2	14920000	1	contact	immune
7	cage1	D+1	contact 3	115800	1	contact	immune
7	cage1	D+1	contact 4	109648	1	contact	immune
8	cage1	D+1	Index	120300	1	Index	immune
8	cage1	D+1	contact 1	182700	1	contact	immune
8	cage1	D+1	contact 2	13570000	1	contact	immune
8	cage1	D+1	contact 3	116500	1	contact	immune
8	cage1	D+1	contact 4	109648	1	contact	immune
9	cage1	D+1	Index	109648	1	Index	immune
9	cage1	D+1	contact 1	109648	1	contact	immune
9	cage1	D+1	contact 2	242100	1	contact	immune
9	cage1	D+1	contact 3	109648	1	contact	immune
9	cage1	D+1	contact 4	124800	1	contact	immune
10	cage1	D+1	Index	115800	1	Index	immune
10	cage1	D+1	contact 1	109648	1	contact	immune
10	cage1	D+1	contact 2	5080000	1	contact	immune
10	cage1	D+1	contact 3	109648	1	contact	immune
10	cage1	D+1	contact 4	205600	1	contact	immune
11	cage1	D+1	Index	109648	1	Index	immune
11	cage1	D+1	contact 1	109648	1	contact	immune
11	cage1	D+1	contact 2	265400	1	contact	immune
11	cage1	D+1	contact 3	109648	1	contact	immune
11	cage1	D+1	contact 4	1430000	1	contact	immune
12	cage1	D+1	Index	109648	1	Index	immune
12	cage1	D+1	contact 1	109648	1	contact	immune
12	cage1	D+1	contact 2	109648	1	contact	immune
12	cage1	D+1	contact 3	109648	1	contact	immune
12	cage1	D+1	contact 4	2998000	1	contact	immune
13	cage1	D+1	Index	109648	1	Index	immune
13	cage1	D+1	contact 1	109648	1	contact	immune
13	cage1	D+1	contact 2	109648	1	contact	immune
13	cage1	D+1	contact 3	109648	1	contact	immune
13	cage1	D+1	contact 4	4006000	1	contact	immune
14	cage1	D+1	Index	109648	1	Index	immune
14	cage1	D+1	contact 1	109648	1	contact	immune
14	cage1	D+1	contact 2	109648	1	contact	immune
14	cage1	D+1	contact 3	109648	1	contact	immune
14	cage1	D+1	contact 4	2456000	1	contact	immune
1	cage2	D+1	Index	263100	1	Index	immune
1	cage2	D+1	contact 1	114100	1	contact	immune
1	cage2	D+1	contact 2	124000	1	contact	immune
1	cage2	D+1	contact 3	109648	1	contact	immune
1	cage2	D+1	contact 4	109648	1	contact	immune
2	cage2	D+1	Index	2736000	1	Index	immune
2	cage2	D+1	contact 1	109648	1	contact	immune
2	cage2	D+1	contact 2	114200	1	contact	immune
2	cage2	D+1	contact 3	109648	1	contact	immune
2	cage2	D+1	contact 4	115100	1	contact	immune
3	cage2	D+1	Index	12860000	1	Index	immune
3	cage2	D+1	contact 1	138600	1	contact	immune
3	cage2	D+1	contact 2	109648	1	contact	immune
3	cage2	D+1	contact 3	121400	1	contact	immune
3	cage2	D+1	contact 4	114400	1	contact	immune
4	cage2	D+1	Index	7064000	1	Index	immune
4	cage2	D+1	contact 1	109648	1	contact	immune
4	cage2	D+1	contact 2	109648	1	contact	immune
4	cage2	D+1	contact 3	109648	1	contact	immune
4	cage2	D+1	contact 4	109648	1	contact	immune
5	cage2	D+1	Index	5266000	1	Index	immune
5	cage2	D+1	contact 1	109648	1	contact	immune
5	cage2	D+1	contact 2	109648	1	contact	immune
5	cage2	D+1	contact 3	109648	1	contact	immune
5	cage2	D+1	contact 4	109648	1	contact	immune
6	cage2	D+1	Index	109648	1	Index	immune
6	cage2	D+1	contact 1	109648	1	contact	immune
6	cage2	D+1	contact 2	109648	1	contact	immune
6	cage2	D+1	contact 3	109648	1	contact	immune
6	cage2	D+1	contact 4	109648	1	contact	immune
7	cage2	D+1	Index	153400	1	Index	immune
7	cage2	D+1	contact 1	109648	1	contact	immune
7	cage2	D+1	contact 2	109648	1	contact	immune
7	cage2	D+1	contact 3	109648	1	contact	immune
7	cage2	D+1	contact 4	126500	1	contact	immune
8	cage2	D+1	Index	142900	1	Index	immune
8	cage2	D+1	contact 1	109648	1	contact	immune
8	cage2	D+1	contact 2	109648	1	contact	immune
8	cage2	D+1	contact 3	109648	1	contact	immune
8	cage2	D+1	contact 4	109648	1	contact	immune
9	cage2	D+1	Index	123900	1	Index	immune
9	cage2	D+1	contact 1	109648	1	contact	immune
9	cage2	D+1	contact 2	109648	1	contact	immune
9	cage2	D+1	contact 3	109648	1	contact	immune
9	cage2	D+1	contact 4	116400	1	contact	immune
10	cage2	D+1	Index	109648	1	Index	immune
10	cage2	D+1	contact 1	109648	1	contact	immune
10	cage2	D+1	contact 2	109648	1	contact	immune
10	cage2	D+1	contact 3	109648	1	contact	immune
10	cage2	D+1	contact 4	109648	1	contact	immune
11	cage2	D+1	Index	109648	1	Index	immune
11	cage2	D+1	contact 1	109648	1	contact	immune
11	cage2	D+1	contact 2	109648	1	contact	immune
11	cage2	D+1	contact 3	109648	1	contact	immune
11	cage2	D+1	contact 4	109648	1	contact	immune
12	cage2	D+1	Index	109648	1	Index	immune
12	cage2	D+1	contact 1	109648	1	contact	immune
12	cage2	D+1	contact 2	109800	1	contact	immune
12	cage2	D+1	contact 3	109648	1	contact	immune
12	cage2	D+1	contact 4	109648	1	contact	immune
13	cage2	D+1	Index	109648	1	Index	immune
13	cage2	D+1	contact 1	109648	1	contact	immune
13	cage2	D+1	contact 2	242100	1	contact	immune
13	cage2	D+1	contact 3	124100	1	contact	immune
13	cage2	D+1	contact 4	1360000	1	contact	immune
14	cage2	D+1	Index	109648	1	Index	immune
14	cage2	D+1	contact 1	109648	1	contact	immune
14	cage2	D+1	contact 2	109648	1	contact	immune
14	cage2	D+1	contact 3	109648	1	contact	immune
14	cage2	D+1	contact 4	111500	1	contact	immune
1	cage3	D+1	Index	844000	1	Index	immune
1	cage3	D+1	contact 1	113500	1	contact	immune
1	cage3	D+1	contact 2	109648	1	contact	immune
1	cage3	D+1	contact 3	109648	1	contact	immune
1	cage3	D+1	contact 4	109648	1	contact	immune
2	cage3	D+1	Index	41790000	1	Index	immune
2	cage3	D+1	contact 1	261800	1	contact	immune
2	cage3	D+1	contact 2	109648	1	contact	immune
2	cage3	D+1	contact 3	109648	1	contact	immune
2	cage3	D+1	contact 4	127500	1	contact	immune
3	cage3	D+1	Index	17730000	1	Index	immune
3	cage3	D+1	contact 1	151000	1	contact	immune
3	cage3	D+1	contact 2	109648	1	contact	immune
3	cage3	D+1	contact 3	109648	1	contact	immune
3	cage3	D+1	contact 4	109648	1	contact	immune
4	cage3	D+1	Index	134900000	1	Index	immune
4	cage3	D+1	contact 1	339000	1	contact	immune
4	cage3	D+1	contact 2	109648	1	contact	immune
4	cage3	D+1	contact 3	109648	1	contact	immune
4	cage3	D+1	contact 4	147600	1	contact	immune
5	cage3	D+1	Index	100000000	1	Index	immune
5	cage3	D+1	contact 1	536200	1	contact	immune
5	cage3	D+1	contact 2	190000	1	contact	immune
5	cage3	D+1	contact 3	1091000	1	contact	immune
5	cage3	D+1	contact 4	126100	1	contact	immune
6	cage3	D+1	Index	1595000	1	Index	immune
6	cage3	D+1	contact 1	138100	1	contact	immune
6	cage3	D+1	contact 2	1091000	1	contact	immune
6	cage3	D+1	contact 3	7247000	1	contact	immune
6	cage3	D+1	contact 4	109648	1	contact	immune
7	cage3	D+1	Index	1716000	1	Index	immune
7	cage3	D+1	contact 1	109648	1	contact	immune
7	cage3	D+1	contact 2	2904000	1	contact	immune
7	cage3	D+1	contact 3	8.967e+06	1	contact	immune
7	cage3	D+1	contact 4	47820000	1	contact	immune
8	cage3	D+1	Index	140800	1	Index	immune
8	cage3	D+1	contact 1	237200	1	contact	immune
8	cage3	D+1	contact 2	4476000	1	contact	immune
8	cage3	D+1	contact 3	16850000	1	contact	immune
8	cage3	D+1	contact 4	73530000	1	contact	immune
9	cage3	D+1	Index	119900	1	Index	immune
9	cage3	D+1	contact 1	283700	1	contact	immune
9	cage3	D+1	contact 2	3763000	1	contact	immune
9	cage3	D+1	contact 3	15110000	1	contact	immune
9	cage3	D+1	contact 4	60560000	1	contact	immune
10	cage3	D+1	Index	109648	1	Index	immune
10	cage3	D+1	contact 1	109648	1	contact	immune
10	cage3	D+1	contact 2	2112000	1	contact	immune
10	cage3	D+1	contact 3	10800000	1	contact	immune
10	cage3	D+1	contact 4	7.807e+07	1	contact	immune
11	cage3	D+1	Index	117000	1	Index	immune
11	cage3	D+1	contact 1	109648	1	contact	immune
11	cage3	D+1	contact 2	957200	1	contact	immune
11	cage3	D+1	contact 3	2983000	1	contact	immune
11	cage3	D+1	contact 4	58160000	1	contact	immune
12	cage3	D+1	Index	109648	1	Index	immune
12	cage3	D+1	contact 1	133200	1	contact	immune
12	cage3	D+1	contact 2	295400	1	contact	immune
12	cage3	D+1	contact 3	200400	1	contact	immune
12	cage3	D+1	contact 4	15540000	1	contact	immune
13	cage3	D+1	Index	109648	1	Index	immune
13	cage3	D+1	contact 1	109648	1	contact	immune
13	cage3	D+1	contact 2	242000	1	contact	immune
13	cage3	D+1	contact 3	124000	1	contact	immune
13	cage3	D+1	contact 4	1360000	1	contact	immune
14	cage3	D+1	Index	109648	1	Index	immune
14	cage3	D+1	contact 1	136500	1	contact	immune
14	cage3	D+1	contact 2	200100	1	contact	immune
14	cage3	D+1	contact 3	142600	1	contact	immune
14	cage3	D+1	contact 4	166800	1	contact	immune
1	cage1	D+3	Index	873100	3	Index	immune
1	cage1	D+3	contact 1	NA	3	contact	immune
1	cage1	D+3	contact 2	NA	3	contact	immune
1	cage1	D+3	contact 3	NA	3	contact	immune
1	cage1	D+3	contact 4	NA	3	contact	immune
2	cage1	D+3	Index	24500000	3	Index	immune
2	cage1	D+3	contact 1	NA	3	contact	immune
2	cage1	D+3	contact 2	NA	3	contact	immune
2	cage1	D+3	contact 3	NA	3	contact	immune
2	cage1	D+3	contact 4	NA	3	contact	immune
3	cage1	D+3	Index	5.8608e+06	3	Index	immune
3	cage1	D+3	contact 1	109648	3	contact	immune
3	cage1	D+3	contact 2	109648	3	contact	immune
3	cage1	D+3	contact 3	109648	3	contact	immune
3	cage1	D+3	contact 4	109648	3	contact	immune
4	cage1	D+3	Index	1402000	3	Index	immune
4	cage1	D+3	contact 1	109648	3	contact	immune
4	cage1	D+3	contact 2	109648	3	contact	immune
4	cage1	D+3	contact 3	109648	3	contact	immune
4	cage1	D+3	contact 4	109648	3	contact	immune
5	cage1	D+3	Index	235300	3	Index	immune
5	cage1	D+3	contact 1	109648	3	contact	immune
5	cage1	D+3	contact 2	109648	3	contact	immune
5	cage1	D+3	contact 3	109648	3	contact	immune
5	cage1	D+3	contact 4	109648	3	contact	immune
6	cage1	D+3	Index	109648	3	Index	immune
6	cage1	D+3	contact 1	109648	3	contact	immune
6	cage1	D+3	contact 2	131500	3	contact	immune
6	cage1	D+3	contact 3	109648	3	contact	immune
6	cage1	D+3	contact 4	109648	3	contact	immune
7	cage1	D+3	Index	186500	3	Index	immune
7	cage1	D+3	contact 1	109648	3	contact	immune
7	cage1	D+3	contact 2	126700	3	contact	immune
7	cage1	D+3	contact 3	109648	3	contact	immune
7	cage1	D+3	contact 4	109648	3	contact	immune
8	cage1	D+3	Index	122900	3	Index	immune
8	cage1	D+3	contact 1	109648	3	contact	immune
8	cage1	D+3	contact 2	109648	3	contact	immune
8	cage1	D+3	contact 3	109648	3	contact	immune
8	cage1	D+3	contact 4	109648	3	contact	immune
9	cage1	D+3	Index	109648	3	Index	immune
9	cage1	D+3	contact 1	109648	3	contact	immune
9	cage1	D+3	contact 2	109648	3	contact	immune
9	cage1	D+3	contact 3	109648	3	contact	immune
9	cage1	D+3	contact 4	109648	3	contact	immune
10	cage1	D+3	Index	109648	3	Index	immune
10	cage1	D+3	contact 1	119900	3	contact	immune
10	cage1	D+3	contact 2	135800	3	contact	immune
10	cage1	D+3	contact 3	114600	3	contact	immune
10	cage1	D+3	contact 4	116900	3	contact	immune
11	cage1	D+3	Index	109648	3	Index	immune
11	cage1	D+3	contact 1	109648	3	contact	immune
11	cage1	D+3	contact 2	109648	3	contact	immune
11	cage1	D+3	contact 3	109648	3	contact	immune
11	cage1	D+3	contact 4	109648	3	contact	immune
12	cage1	D+3	Index	109648	3	Index	immune
12	cage1	D+3	contact 1	109648	3	contact	immune
12	cage1	D+3	contact 2	109648	3	contact	immune
12	cage1	D+3	contact 3	109648	3	contact	immune
12	cage1	D+3	contact 4	109648	3	contact	immune
13	cage1	D+3	Index	109648	3	Index	immune
13	cage1	D+3	contact 1	109648	3	contact	immune
13	cage1	D+3	contact 2	121500	3	contact	immune
13	cage1	D+3	contact 3	109648	3	contact	immune
13	cage1	D+3	contact 4	109648	3	contact	immune
14	cage1	D+3	Index	109648	3	Index	immune
14	cage1	D+3	contact 1	109648	3	contact	immune
14	cage1	D+3	contact 2	109648	3	contact	immune
14	cage1	D+3	contact 3	109648	3	contact	immune
14	cage1	D+3	contact 4	109648	3	contact	immune
1	cage2	D+3	Index	118400	3	Index	immune
1	cage2	D+3	contact 1	NA	3	contact	immune
1	cage2	D+3	contact 2	NA	3	contact	immune
1	cage2	D+3	contact 3	NA	3	contact	immune
1	cage2	D+3	contact 4	NA	3	contact	immune
2	cage2	D+3	Index	5427000	3	Index	immune
2	cage2	D+3	contact 1	NA	3	contact	immune
2	cage2	D+3	contact 2	NA	3	contact	immune
2	cage2	D+3	contact 3	NA	3	contact	immune
2	cage2	D+3	contact 4	NA	3	contact	immune
3	cage2	D+3	Index	36310000	3	Index	immune
3	cage2	D+3	contact 1	238700	3	contact	immune
3	cage2	D+3	contact 2	109648	3	contact	immune
3	cage2	D+3	contact 3	109648	3	contact	immune
3	cage2	D+3	contact 4	109648	3	contact	immune
4	cage2	D+3	Index	24570000	3	Index	immune
4	cage2	D+3	contact 1	224100	3	contact	immune
4	cage2	D+3	contact 2	130700	3	contact	immune
4	cage2	D+3	contact 3	109648	3	contact	immune
4	cage2	D+3	contact 4	109648	3	contact	immune
5	cage2	D+3	Index	795200	3	Index	immune
5	cage2	D+3	contact 1	149200	3	contact	immune
5	cage2	D+3	contact 2	109648	3	contact	immune
5	cage2	D+3	contact 3	109648	3	contact	immune
5	cage2	D+3	contact 4	109648	3	contact	immune
6	cage2	D+3	Index	203200	3	Index	immune
6	cage2	D+3	contact 1	109648	3	contact	immune
6	cage2	D+3	contact 2	129400	3	contact	immune
6	cage2	D+3	contact 3	109648	3	contact	immune
6	cage2	D+3	contact 4	109648	3	contact	immune
7	cage2	D+3	Index	155000	3	Index	immune
7	cage2	D+3	contact 1	109648	3	contact	immune
7	cage2	D+3	contact 2	109648	3	contact	immune
7	cage2	D+3	contact 3	109648	3	contact	immune
7	cage2	D+3	contact 4	109648	3	contact	immune
8	cage2	D+3	Index	109648	3	Index	immune
8	cage2	D+3	contact 1	109648	3	contact	immune
8	cage2	D+3	contact 2	109648	3	contact	immune
8	cage2	D+3	contact 3	109648	3	contact	immune
8	cage2	D+3	contact 4	109648	3	contact	immune
9	cage2	D+3	Index	109648	3	Index	immune
9	cage2	D+3	contact 1	109648	3	contact	immune
9	cage2	D+3	contact 2	109648	3	contact	immune
9	cage2	D+3	contact 3	109648	3	contact	immune
9	cage2	D+3	contact 4	109648	3	contact	immune
10	cage2	D+3	Index	109648	3	Index	immune
10	cage2	D+3	contact 1	109648	3	contact	immune
10	cage2	D+3	contact 2	109648	3	contact	immune
10	cage2	D+3	contact 3	109648	3	contact	immune
10	cage2	D+3	contact 4	109648	3	contact	immune
11	cage2	D+3	Index	109648	3	Index	immune
11	cage2	D+3	contact 1	109648	3	contact	immune
11	cage2	D+3	contact 2	109648	3	contact	immune
11	cage2	D+3	contact 3	109648	3	contact	immune
11	cage2	D+3	contact 4	109648	3	contact	immune
12	cage2	D+3	Index	109648	3	Index	immune
12	cage2	D+3	contact 1	109648	3	contact	immune
12	cage2	D+3	contact 2	109648	3	contact	immune
12	cage2	D+3	contact 3	109648	3	contact	immune
12	cage2	D+3	contact 4	109648	3	contact	immune
13	cage2	D+3	Index	109648	3	Index	immune
13	cage2	D+3	contact 1	109648	3	contact	immune
13	cage2	D+3	contact 2	109648	3	contact	immune
13	cage2	D+3	contact 3	109648	3	contact	immune
13	cage2	D+3	contact 4	109648	3	contact	immune
14	cage2	D+3	Index	109648	3	Index	immune
14	cage2	D+3	contact 1	109648	3	contact	immune
14	cage2	D+3	contact 2	109648	3	contact	immune
14	cage2	D+3	contact 3	112000	3	contact	immune
14	cage2	D+3	contact 4	109648	3	contact	immune
1	cage3	D+3	Index	109648	3	Index	immune
1	cage3	D+3	contact 1	NA	3	contact	immune
1	cage3	D+3	contact 2	NA	3	contact	immune
1	cage3	D+3	contact 3	NA	3	contact	immune
1	cage3	D+3	contact 4	NA	3	contact	immune
2	cage3	D+3	Index	7251000	3	Index	immune
2	cage3	D+3	contact 1	NA	3	contact	immune
2	cage3	D+3	contact 2	NA	3	contact	immune
2	cage3	D+3	contact 3	NA	3	contact	immune
2	cage3	D+3	contact 4	NA	3	contact	immune
3	cage3	D+3	Index	972200	3	Index	immune
3	cage3	D+3	contact 1	109648	3	contact	immune
3	cage3	D+3	contact 2	109648	3	contact	immune
3	cage3	D+3	contact 3	110200	3	contact	immune
3	cage3	D+3	contact 4	119600	3	contact	immune
4	cage3	D+3	Index	9.6e+07	3	Index	immune
4	cage3	D+3	contact 1	109648	3	contact	immune
4	cage3	D+3	contact 2	109648	3	contact	immune
4	cage3	D+3	contact 3	109648	3	contact	immune
4	cage3	D+3	contact 4	109648	3	contact	immune
5	cage3	D+3	Index	54680000	3	Index	immune
5	cage3	D+3	contact 1	432800	3	contact	immune
5	cage3	D+3	contact 2	114600	3	contact	immune
5	cage3	D+3	contact 3	137500	3	contact	immune
5	cage3	D+3	contact 4	109648	3	contact	immune
6	cage3	D+3	Index	4432000	3	Index	immune
6	cage3	D+3	contact 1	123100	3	contact	immune
6	cage3	D+3	contact 2	109648	3	contact	immune
6	cage3	D+3	contact 3	109648	3	contact	immune
6	cage3	D+3	contact 4	109648	3	contact	immune
7	cage3	D+3	Index	116900	3	Index	immune
7	cage3	D+3	contact 1	109648	3	contact	immune
7	cage3	D+3	contact 2	109648	3	contact	immune
7	cage3	D+3	contact 3	109648	3	contact	immune
7	cage3	D+3	contact 4	109648	3	contact	immune
8	cage3	D+3	Index	109648	3	Index	immune
8	cage3	D+3	contact 1	109648	3	contact	immune
8	cage3	D+3	contact 2	109648	3	contact	immune
8	cage3	D+3	contact 3	109648	3	contact	immune
8	cage3	D+3	contact 4	109648	3	contact	immune
9	cage3	D+3	Index	109648	3	Index	immune
9	cage3	D+3	contact 1	109648	3	contact	immune
9	cage3	D+3	contact 2	109648	3	contact	immune
9	cage3	D+3	contact 3	109648	3	contact	immune
9	cage3	D+3	contact 4	109648	3	contact	immune
10	cage3	D+3	Index	109648	3	Index	immune
10	cage3	D+3	contact 1	109648	3	contact	immune
10	cage3	D+3	contact 2	109648	3	contact	immune
10	cage3	D+3	contact 3	109648	3	contact	immune
10	cage3	D+3	contact 4	109648	3	contact	immune
11	cage3	D+3	Index	109648	3	Index	immune
11	cage3	D+3	contact 1	109648	3	contact	immune
11	cage3	D+3	contact 2	109648	3	contact	immune
11	cage3	D+3	contact 3	109648	3	contact	immune
11	cage3	D+3	contact 4	109648	3	contact	immune
12	cage3	D+3	Index	109648	3	Index	immune
12	cage3	D+3	contact 1	109648	3	contact	immune
12	cage3	D+3	contact 2	109648	3	contact	immune
12	cage3	D+3	contact 3	109648	3	contact	immune
12	cage3	D+3	contact 4	109648	3	contact	immune
13	cage3	D+3	Index	109648	3	Index	immune
13	cage3	D+3	contact 1	109648	3	contact	immune
13	cage3	D+3	contact 2	109648	3	contact	immune
13	cage3	D+3	contact 3	109648	3	contact	immune
13	cage3	D+3	contact 4	109648	3	contact	immune
14	cage3	D+3	Index	109648	3	Index	immune
14	cage3	D+3	contact 1	109648	3	contact	immune
14	cage3	D+3	contact 2	109648	3	contact	immune
14	cage3	D+3	contact 3	109648	3	contact	immune
14	cage3	D+3	contact 4	157500	3	contact	immune
1	cage1	D+5	Index	109648	5	Index	immune
1	cage1	D+5	contact 1	NA	5	contact	immune
1	cage1	D+5	contact 2	NA	5	contact	immune
1	cage1	D+5	contact 3	NA	5	contact	immune
1	cage1	D+5	contact 4	NA	5	contact	immune
2	cage1	D+5	Index	15790000	5	Index	immune
2	cage1	D+5	contact 1	NA	5	contact	immune
2	cage1	D+5	contact 2	NA	5	contact	immune
2	cage1	D+5	contact 3	NA	5	contact	immune
2	cage1	D+5	contact 4	NA	5	contact	immune
3	cage1	D+5	Index	11080000	5	Index	immune
3	cage1	D+5	contact 1	NA	5	contact	immune
3	cage1	D+5	contact 2	NA	5	contact	immune
3	cage1	D+5	contact 3	NA	5	contact	immune
3	cage1	D+5	contact 4	NA	5	contact	immune
4	cage1	D+5	Index	974500	5	Index	immune
4	cage1	D+5	contact 1	NA	5	contact	immune
4	cage1	D+5	contact 2	NA	5	contact	immune
4	cage1	D+5	contact 3	NA	5	contact	immune
4	cage1	D+5	contact 4	NA	5	contact	immune
5	cage1	D+5	Index	422400	5	Index	immune
5	cage1	D+5	contact 1	109648	5	contact	immune
5	cage1	D+5	contact 2	109648	5	contact	immune
5	cage1	D+5	contact 3	109648	5	contact	immune
5	cage1	D+5	contact 4	109648	5	contact	immune
6	cage1	D+5	Index	175700	5	Index	immune
6	cage1	D+5	contact 1	109648	5	contact	immune
6	cage1	D+5	contact 2	109648	5	contact	immune
6	cage1	D+5	contact 3	141800	5	contact	immune
6	cage1	D+5	contact 4	168600	5	contact	immune
7	cage1	D+5	Index	109648	5	Index	immune
7	cage1	D+5	contact 1	113800	5	contact	immune
7	cage1	D+5	contact 2	109648	5	contact	immune
7	cage1	D+5	contact 3	132300	5	contact	immune
7	cage1	D+5	contact 4	124700	5	contact	immune
8	cage1	D+5	Index	109648	5	Index	immune
8	cage1	D+5	contact 1	109648	5	contact	immune
8	cage1	D+5	contact 2	109648	5	contact	immune
8	cage1	D+5	contact 3	109648	5	contact	immune
8	cage1	D+5	contact 4	132900	5	contact	immune
9	cage1	D+5	Index	109648	5	Index	immune
9	cage1	D+5	contact 1	133900	5	contact	immune
9	cage1	D+5	contact 2	109648	5	contact	immune
9	cage1	D+5	contact 3	141700	5	contact	immune
9	cage1	D+5	contact 4	113200	5	contact	immune
10	cage1	D+5	Index	109648	5	Index	immune
10	cage1	D+5	contact 1	118100	5	contact	immune
10	cage1	D+5	contact 2	109648	5	contact	immune
10	cage1	D+5	contact 3	110800	5	contact	immune
10	cage1	D+5	contact 4	145700	5	contact	immune
11	cage1	D+5	Index	109648	5	Index	immune
11	cage1	D+5	contact 1	109648	5	contact	immune
11	cage1	D+5	contact 2	109648	5	contact	immune
11	cage1	D+5	contact 3	109648	5	contact	immune
11	cage1	D+5	contact 4	109648	5	contact	immune
12	cage1	D+5	Index	109648	5	Index	immune
12	cage1	D+5	contact 1	109648	5	contact	immune
12	cage1	D+5	contact 2	109648	5	contact	immune
12	cage1	D+5	contact 3	145200	5	contact	immune
12	cage1	D+5	contact 4	109648	5	contact	immune
13	cage1	D+5	Index	109648	5	Index	immune
13	cage1	D+5	contact 1	109648	5	contact	immune
13	cage1	D+5	contact 2	109648	5	contact	immune
13	cage1	D+5	contact 3	111300	5	contact	immune
13	cage1	D+5	contact 4	109648	5	contact	immune
14	cage1	D+5	Index	109648	5	Index	immune
14	cage1	D+5	contact 1	109648	5	contact	immune
14	cage1	D+5	contact 2	109648	5	contact	immune
14	cage1	D+5	contact 3	109648	5	contact	immune
14	cage1	D+5	contact 4	109648	5	contact	immune
1	cage2	D+5	Index	172400	5	Index	immune
1	cage2	D+5	contact 1	NA	5	contact	immune
1	cage2	D+5	contact 2	NA	5	contact	immune
1	cage2	D+5	contact 3	NA	5	contact	immune
1	cage2	D+5	contact 4	NA	5	contact	immune
2	cage2	D+5	Index	10680000	5	Index	immune
2	cage2	D+5	contact 1	NA	5	contact	immune
2	cage2	D+5	contact 2	NA	5	contact	immune
2	cage2	D+5	contact 3	NA	5	contact	immune
2	cage2	D+5	contact 4	NA	5	contact	immune
3	cage2	D+5	Index	31930000	5	Index	immune
3	cage2	D+5	contact 1	NA	5	contact	immune
3	cage2	D+5	contact 2	NA	5	contact	immune
3	cage2	D+5	contact 3	NA	5	contact	immune
3	cage2	D+5	contact 4	NA	5	contact	immune
4	cage2	D+5	Index	135000000	5	Index	immune
4	cage2	D+5	contact 1	NA	5	contact	immune
4	cage2	D+5	contact 2	NA	5	contact	immune
4	cage2	D+5	contact 3	NA	5	contact	immune
4	cage2	D+5	contact 4	NA	5	contact	immune
5	cage2	D+5	Index	7353000	5	Index	immune
5	cage2	D+5	contact 1	194600	5	contact	immune
5	cage2	D+5	contact 2	109648	5	contact	immune
5	cage2	D+5	contact 3	145800	5	contact	immune
5	cage2	D+5	contact 4	109648	5	contact	immune
6	cage2	D+5	Index	1027000	5	Index	immune
6	cage2	D+5	contact 1	109648	5	contact	immune
6	cage2	D+5	contact 2	109648	5	contact	immune
6	cage2	D+5	contact 3	139800	5	contact	immune
6	cage2	D+5	contact 4	109648	5	contact	immune
7	cage2	D+5	Index	154800	5	Index	immune
7	cage2	D+5	contact 1	133900	5	contact	immune
7	cage2	D+5	contact 2	144200	5	contact	immune
7	cage2	D+5	contact 3	109648	5	contact	immune
7	cage2	D+5	contact 4	145300	5	contact	immune
8	cage2	D+5	Index	109648	5	Index	immune
8	cage2	D+5	contact 1	119700	5	contact	immune
8	cage2	D+5	contact 2	109648	5	contact	immune
8	cage2	D+5	contact 3	109648	5	contact	immune
8	cage2	D+5	contact 4	113400	5	contact	immune
9	cage2	D+5	Index	123000	5	Index	immune
9	cage2	D+5	contact 1	109648	5	contact	immune
9	cage2	D+5	contact 2	109648	5	contact	immune
9	cage2	D+5	contact 3	109648	5	contact	immune
9	cage2	D+5	contact 4	109648	5	contact	immune
10	cage2	D+5	Index	109648	5	Index	immune
10	cage2	D+5	contact 1	109648	5	contact	immune
10	cage2	D+5	contact 2	109648	5	contact	immune
10	cage2	D+5	contact 3	109648	5	contact	immune
10	cage2	D+5	contact 4	109648	5	contact	immune
11	cage2	D+5	Index	109648	5	Index	immune
11	cage2	D+5	contact 1	109648	5	contact	immune
11	cage2	D+5	contact 2	109648	5	contact	immune
11	cage2	D+5	contact 3	109648	5	contact	immune
11	cage2	D+5	contact 4	109648	5	contact	immune
12	cage2	D+5	Index	109648	5	Index	immune
12	cage2	D+5	contact 1	109648	5	contact	immune
12	cage2	D+5	contact 2	109648	5	contact	immune
12	cage2	D+5	contact 3	109648	5	contact	immune
12	cage2	D+5	contact 4	109648	5	contact	immune
13	cage2	D+5	Index	109648	5	Index	immune
13	cage2	D+5	contact 1	109648	5	contact	immune
13	cage2	D+5	contact 2	109648	5	contact	immune
13	cage2	D+5	contact 3	109648	5	contact	immune
13	cage2	D+5	contact 4	109648	5	contact	immune
14	cage2	D+5	Index	109648	5	Index	immune
14	cage2	D+5	contact 1	109648	5	contact	immune
14	cage2	D+5	contact 2	109648	5	contact	immune
14	cage2	D+5	contact 3	109648	5	contact	immune
14	cage2	D+5	contact 4	109648	5	contact	immune
1	cage1	D+7	Index	705800	7	Index	immune
1	cage1	D+7	contact 1	NA	7	contact	immune
1	cage1	D+7	contact 2	NA	7	contact	immune
1	cage1	D+7	contact 3	NA	7	contact	immune
1	cage1	D+7	contact 4	NA	7	contact	immune
2	cage1	D+7	Index	33080000	7	Index	immune
2	cage1	D+7	contact 1	NA	7	contact	immune
2	cage1	D+7	contact 2	NA	7	contact	immune
2	cage1	D+7	contact 3	NA	7	contact	immune
2	cage1	D+7	contact 4	NA	7	contact	immune
3	cage1	D+7	Index	28340000	7	Index	immune
3	cage1	D+7	contact 1	NA	7	contact	immune
3	cage1	D+7	contact 2	NA	7	contact	immune
3	cage1	D+7	contact 3	NA	7	contact	immune
3	cage1	D+7	contact 4	NA	7	contact	immune
4	cage1	D+7	Index	1162000	7	Index	immune
4	cage1	D+7	contact 1	NA	7	contact	immune
4	cage1	D+7	contact 2	NA	7	contact	immune
4	cage1	D+7	contact 3	NA	7	contact	immune
4	cage1	D+7	contact 4	NA	7	contact	immune
5	cage1	D+7	Index	236000	7	Index	immune
5	cage1	D+7	contact 1	NA	7	contact	immune
5	cage1	D+7	contact 2	NA	7	contact	immune
5	cage1	D+7	contact 3	NA	7	contact	immune
5	cage1	D+7	contact 4	NA	7	contact	immune
6	cage1	D+7	Index	127000	7	Index	immune
6	cage1	D+7	contact 1	NA	7	contact	immune
6	cage1	D+7	contact 2	NA	7	contact	immune
6	cage1	D+7	contact 3	NA	7	contact	immune
6	cage1	D+7	contact 4	NA	7	contact	immune
7	cage1	D+7	Index	124900	7	Index	immune
7	cage1	D+7	contact 1	147400	7	contact	immune
7	cage1	D+7	contact 2	109648	7	contact	immune
7	cage1	D+7	contact 3	109648	7	contact	immune
7	cage1	D+7	contact 4	109648	7	contact	immune
8	cage1	D+7	Index	109900	7	Index	immune
8	cage1	D+7	contact 1	109648	7	contact	immune
8	cage1	D+7	contact 2	109648	7	contact	immune
8	cage1	D+7	contact 3	115300	7	contact	immune
8	cage1	D+7	contact 4	109648	7	contact	immune
9	cage1	D+7	Index	110100	7	Index	immune
9	cage1	D+7	contact 1	109648	7	contact	immune
9	cage1	D+7	contact 2	109648	7	contact	immune
9	cage1	D+7	contact 3	109648	7	contact	immune
9	cage1	D+7	contact 4	109648	7	contact	immune
10	cage1	D+7	Index	109648	7	Index	immune
10	cage1	D+7	contact 1	109648	7	contact	immune
10	cage1	D+7	contact 2	109648	7	contact	immune
10	cage1	D+7	contact 3	109648	7	contact	immune
10	cage1	D+7	contact 4	132800	7	contact	immune
11	cage1	D+7	Index	109648	7	Index	immune
11	cage1	D+7	contact 1	109648	7	contact	immune
11	cage1	D+7	contact 2	109648	7	contact	immune
11	cage1	D+7	contact 3	109648	7	contact	immune
11	cage1	D+7	contact 4	109648	7	contact	immune
12	cage1	D+7	Index	109648	7	Index	immune
12	cage1	D+7	contact 1	109648	7	contact	immune
12	cage1	D+7	contact 2	109648	7	contact	immune
12	cage1	D+7	contact 3	109648	7	contact	immune
12	cage1	D+7	contact 4	109648	7	contact	immune
13	cage1	D+7	Index	109648	7	Index	immune
13	cage1	D+7	contact 1	109648	7	contact	immune
13	cage1	D+7	contact 2	109648	7	contact	immune
13	cage1	D+7	contact 3	118900	7	contact	immune
13	cage1	D+7	contact 4	109648	7	contact	immune
14	cage1	D+7	Index	109648	7	Index	immune
14	cage1	D+7	contact 1	109648	7	contact	immune
14	cage1	D+7	contact 2	109648	7	contact	immune
14	cage1	D+7	contact 3	109648	7	contact	immune
14	cage1	D+7	contact 4	109648	7	contact	immune
1	cage2	D+7	Index	109648	7	Index	immune
1	cage2	D+7	contact 1	NA	7	contact	immune
1	cage2	D+7	contact 2	NA	7	contact	immune
1	cage2	D+7	contact 3	NA	7	contact	immune
1	cage2	D+7	contact 4	NA	7	contact	immune
2	cage2	D+7	Index	14610000	7	Index	immune
2	cage2	D+7	contact 1	NA	7	contact	immune
2	cage2	D+7	contact 2	NA	7	contact	immune
2	cage2	D+7	contact 3	NA	7	contact	immune
2	cage2	D+7	contact 4	NA	7	contact	immune
3	cage2	D+7	Index	1941000	7	Index	immune
3	cage2	D+7	contact 1	NA	7	contact	immune
3	cage2	D+7	contact 2	NA	7	contact	immune
3	cage2	D+7	contact 3	NA	7	contact	immune
3	cage2	D+7	contact 4	NA	7	contact	immune
4	cage2	D+7	Index	39090000	7	Index	immune
4	cage2	D+7	contact 1	NA	7	contact	immune
4	cage2	D+7	contact 2	NA	7	contact	immune
4	cage2	D+7	contact 3	NA	7	contact	immune
4	cage2	D+7	contact 4	NA	7	contact	immune
5	cage2	D+7	Index	31770000	7	Index	immune
5	cage2	D+7	contact 1	NA	7	contact	immune
5	cage2	D+7	contact 2	NA	7	contact	immune
5	cage2	D+7	contact 3	NA	7	contact	immune
5	cage2	D+7	contact 4	NA	7	contact	immune
6	cage2	D+7	Index	1843000	7	Index	immune
6	cage2	D+7	contact 1	NA	7	contact	immune
6	cage2	D+7	contact 2	NA	7	contact	immune
6	cage2	D+7	contact 3	NA	7	contact	immune
6	cage2	D+7	contact 4	NA	7	contact	immune
7	cage2	D+7	Index	357300	7	Index	immune
7	cage2	D+7	contact 1	122500	7	contact	immune
7	cage2	D+7	contact 2	109648	7	contact	immune
7	cage2	D+7	contact 3	110100	7	contact	immune
7	cage2	D+7	contact 4	109648	7	contact	immune
8	cage2	D+7	Index	109648	7	Index	immune
8	cage2	D+7	contact 1	109648	7	contact	immune
8	cage2	D+7	contact 2	109648	7	contact	immune
8	cage2	D+7	contact 3	109648	7	contact	immune
8	cage2	D+7	contact 4	109648	7	contact	immune
9	cage2	D+7	Index	120500	7	Index	immune
9	cage2	D+7	contact 1	109648	7	contact	immune
9	cage2	D+7	contact 2	109648	7	contact	immune
9	cage2	D+7	contact 3	109648	7	contact	immune
9	cage2	D+7	contact 4	109648	7	contact	immune
10	cage2	D+7	Index	109648	7	Index	immune
10	cage2	D+7	contact 1	109648	7	contact	immune
10	cage2	D+7	contact 2	109648	7	contact	immune
10	cage2	D+7	contact 3	109648	7	contact	immune
10	cage2	D+7	contact 4	109648	7	contact	immune
11	cage2	D+7	Index	109648	7	Index	immune
11	cage2	D+7	contact 1	109648	7	contact	immune
11	cage2	D+7	contact 2	109648	7	contact	immune
11	cage2	D+7	contact 3	109648	7	contact	immune
11	cage2	D+7	contact 4	109648	7	contact	immune
12	cage2	D+7	Index	109648	7	Index	immune
12	cage2	D+7	contact 1	109648	7	contact	immune
12	cage2	D+7	contact 2	109648	7	contact	immune
12	cage2	D+7	contact 3	109648	7	contact	immune
12	cage2	D+7	contact 4	109648	7	contact	immune
13	cage2	D+7	Index	109648	7	Index	immune
13	cage2	D+7	contact 1	109648	7	contact	immune
13	cage2	D+7	contact 2	109648	7	contact	immune
13	cage2	D+7	contact 3	109648	7	contact	immune
13	cage2	D+7	contact 4	109648	7	contact	immune
14	cage2	D+7	Index	109648	7	Index	immune
14	cage2	D+7	contact 1	109648	7	contact	immune
14	cage2	D+7	contact 2	109648	7	contact	immune
14	cage2	D+7	contact 3	109648	7	contact	immune
14	cage2	D+7	contact 4	109648	7	contact	immune

## Sheet: fig4a
dpi	mean_vl	type	sd_vl	num_data	se_vl
1	5.60971	control	0.351238	10	0.2177
2	7.4309	control	0.228241	10	0.141465
3	8.11335	control	0.132797	10	0.0823083
4	8.39824	control	0.193836	10	0.120141
5	8.29223	control	0.237488	10	0.147196
6	7.62492	control	0.911613	10	0.565024
7	6.49165	control	0.829469	10	0.514111
8	5.60847	control	0.558738	10	0.346309
9	5.25074	control	0.227914	10	0.141263
10	5.36457	control	0.226392	10	0.140319
11	5.24984	control	0.225418	10	0.139716
12	5.19501	control	0.176691	10	0.109514
13	5.12915	control	0.143386	10	0.0888716
14	5.19544	control	0.268804	10	0.166606
1	5.54702	pre-immune	0.441086	11	0.260665
2	6.81271	pre-immune	0.644773	11	0.381036
3	7.40878	pre-immune	0.423999	11	0.250567
4	7.32346	pre-immune	0.19123	11	0.11301
5	6.88965	pre-immune	0.246556	11	0.145705
6	6.26019	pre-immune	0.395503	11	0.233728
7	5.25306	pre-immune	0.201189	11	0.118895
8	5.17436	pre-immune	0.165082	11	0.097557
9	5.13781	pre-immune	0.0907252	10	0.0562321
10	5.06241	pre-immune	0.0093736	5	0.00821632
1	5.82134	pre-immune perf KO	0.394067	10	0.244245
2	7.1085	pre-immune perf KO	0.738826	10	0.457929
3	7.70707	pre-immune perf KO	0.262674	10	0.162807
4	7.50304	pre-immune perf KO	0.20642	10	0.127941
5	7.07394	pre-immune perf KO	0.315433	10	0.195507
6	6.1223	pre-immune perf KO	0.597879	10	0.370569
7	5.61908	pre-immune perf KO	0.461931	10	0.286308
8	5.27615	pre-immune perf KO	0.187958	10	0.116498
9	5.22186	pre-immune perf KO	0.226258	10	0.140236
10	5.41107	pre-immune perf KO	0.0309735	2	0.0429271
1	5.36865	pre-immune ifng KO	0.146583	3	0.165874
2	6.88333	pre-immune ifng KO	0.228361	6	0.182727
3	8.10315	pre-immune ifng KO	0.239084	6	0.191307
4	8.06993	pre-immune ifng KO	0.179266	6	0.143443
5	7.7031	pre-immune ifng KO	0.244721	6	0.195817
6	6.67875	pre-immune ifng KO	0.678406	6	0.542838
7	5.7299	pre-immune ifng KO	0.523902	6	0.419209
8	5.52976	pre-immune ifng KO	0.369513	6	0.295672
9	5.36725	pre-immune ifng KO	0.221746	6	0.177434
10	5.377	pre-immune ifng KO	0.198447	5	0.173946

## Sheet: fig4c
treatment	grp	PointEst	Lower	Upper	type
control	D3+_control	1	0.757506	1	observed
immune	D3+_immune	0	0	0.242494	observed
control	D3+_control	0.912388	NA	NA	predicted with `s control`
control	D3+_control	0.244221	NA	NA	predicted with `s pre-immune`
immune	D3+_immune	0.121735	NA	NA	predicted with `s pre-immune`
immune	D3+_immune	0.676565	NA	NA	predicted with `s control`
immune	D3+_immune_perf	0.156427	NA	NA	predicted with `s pre-immune`
immune	D3+_immune_perf	0.772182	NA	NA	predicted with `s control`
immune	D3+_immune_perf	0.1875	0.09	0.35	observed
immune	D3+_immune_ifng	0.164414	NA	NA	predicted with `s pre-immune`
immune	D3+_immune_ifng	0.79027	NA	NA	predicted with `s control`
immune	D3+_immune_ifng	0.54	0.35	0.73	observed

## Sheet: figS5A_flux
Total Flux [p/s]	Log10(Flux)	Group	ROI Label	Time Point	Treatment
26300000	7.42	A	Mouse 1	Day 2	PR8 WT
15500000	7.19	A	Mouse 2	Day 2	PR8 WT
43400000	7.64	A	Mouse 3	Day 2	PR8 WT
24700000	7.39	A	Mouse 4	Day 2	PR8 WT
24700000	7.39	A	Mouse 5	Day 2	PR8 WT
264000000	8.42	A	Mouse 1	Day 3	PR8 WT
211000000	8.32	A	Mouse 2	Day 3	PR8 WT
218000000	8.34	A	Mouse 3	Day 3	PR8 WT
182000000	8.26	A	Mouse 4	Day 3	PR8 WT
156000000	8.19	A	Mouse 5	Day 3	PR8 WT
337000000	8.53	A	Mouse 1	Day 4	PR8 WT
272000000	8.43	A	Mouse 2	Day 4	PR8 WT
175000000	8.24	A	Mouse 3	Day 4	PR8 WT
244000000	8.39	A	Mouse 4	Day 4	PR8 WT
26500000	7.42	A	Mouse 5	Day 4	PR8 WT
367000000	8.56	A	Mouse 1	Day 5	PR8 WT
374000000	8.57	A	Mouse 2	Day 5	PR8 WT
3420000	6.53	A	Mouse 3	Day 5	PR8 WT
339000000	8.53	A	Mouse 4	Day 5	PR8 WT
384000000	8.58	A	Mouse 5	Day 5	PR8 WT
109000000	8.04	A	Mouse 1	Day 6	PR8 WT
215000000	8.33	A	Mouse 2	Day 6	PR8 WT
103000000	8.01	A	Mouse 3	Day 6	PR8 WT
129000000	8.11	A	Mouse 4	Day 6	PR8 WT
163000000	8.21	A	Mouse 5	Day 6	PR8 WT
49800000	7.7	A	Mouse 1	Day 7	PR8 WT
58600000	7.77	A	Mouse 2	Day 7	PR8 WT
11600000	7.06	A	Mouse 3	Day 7	PR8 WT
48700000	7.69	A	Mouse 4	Day 7	PR8 WT
54600000	7.74	A	Mouse 5	Day 7	PR8 WT
6230000	6.79	A	Mouse 1	Day 8	PR8 WT
6040000	6.78	A	Mouse 2	Day 8	PR8 WT
735000	5.87	A	Mouse 3	Day 8	PR8 WT
2510000	6.4	A	Mouse 4	Day 8	PR8 WT
5730000	6.76	A	Mouse 5	Day 8	PR8 WT
669000	5.83	A	Mouse 1	Day 9	PR8 WT
1330000	6.12	A	Mouse 2	Day 9	PR8 WT
212000	5.33	A	Mouse 3	Day 9	PR8 WT
611000	5.79	A	Mouse 4	Day 9	PR8 WT
657000	5.82	A	Mouse 5	Day 9	PR8 WT
241000	5.38	A	Mouse 1	Day 10	PR8 WT
551000	5.74	A	Mouse 2	Day 10	PR8 WT
203000	5.31	A	Mouse 3	Day 10	PR8 WT
292000	5.46	A	Mouse 4	Day 10	PR8 WT
366000	5.56	A	Mouse 5	Day 10	PR8 WT
500000	5.7	C	Mouse 1	Day 1	PR8 SenNP in
368000	5.57	C	Mouse 2	Day 1	PR8 SenNP in
383000	5.58	C	Mouse 3	Day 1	PR8 SenNP in
381000	5.58	C	Mouse 4	Day 1	PR8 SenNP in
25600000	7.41	C	Mouse 1	Day 2	PR8 SenNP in
4610000	6.66	C	Mouse 2	Day 2	PR8 SenNP in
13800000	7.14	C	Mouse 3	Day 2	PR8 SenNP in
6250000	6.8	C	Mouse 4	Day 2	PR8 SenNP in
223000000	8.35	C	Mouse 1	Day 3	PR8 SenNP in
40100000	7.6	C	Mouse 2	Day 3	PR8 SenNP in
86200000	7.94	C	Mouse 3	Day 3	PR8 SenNP in
30800000	7.49	C	Mouse 4	Day 3	PR8 SenNP in
230000000	8.36	C	Mouse 1	Day 4	PR8 SenNP in
10000000	7	C	Mouse 2	Day 4	PR8 SenNP in
17500000	7.24	C	Mouse 3	Day 4	PR8 SenNP in
7360000	6.87	C	Mouse 4	Day 4	PR8 SenNP in
1030000	6.01	C	Mouse 1	Day 5	PR8 SenNP in
213000	5.33	C	Mouse 2	Day 5	PR8 SenNP in
112000	5.05	C	Mouse 3	Day 5	PR8 SenNP in
1170000	6.07	C	Mouse 4	Day 5	PR8 SenNP in
116000000	8.06	C	Mouse 1	Day 6	PR8 SenNP in
759000	5.88	C	Mouse 2	Day 6	PR8 SenNP in
222000	5.35	C	Mouse 3	Day 6	PR8 SenNP in
2190000	6.34	C	Mouse 4	Day 6	PR8 SenNP in
10300000	7.01	C	Mouse 1	Day 7	PR8 SenNP in
237000	5.37	C	Mouse 2	Day 7	PR8 SenNP in
372000	5.57	C	Mouse 3	Day 7	PR8 SenNP in
102000	5.01	C	Mouse 4	Day 7	PR8 SenNP in
607000	5.78	C	Mouse 1	Day 8	PR8 SenNP in
217000	5.34	C	Mouse 2	Day 8	PR8 SenNP in
344000	5.54	C	Mouse 3	Day 8	PR8 SenNP in
121000	5.08	C	Mouse 4	Day 8	PR8 SenNP in
286000	5.46	C	Mouse 1	Day 9	PR8 SenNP in
212000	5.33	C	Mouse 2	Day 9	PR8 SenNP in
238000	5.38	C	Mouse 3	Day 9	PR8 SenNP in
178000	5.25	C	Mouse 4	Day 9	PR8 SenNP in
196000	5.29	C	Mouse 1	Day 10	PR8 SenNP in
177000	5.25	C	Mouse 2	Day 10	PR8 SenNP in
237000	5.38	C	Mouse 3	Day 10	PR8 SenNP in
166000	5.22	C	Mouse 4	Day 10	PR8 SenNP in

## Sheet: figS5A_pfu
treatment	dpi	mouse label	PFU/mL
PR8 WT	1	1	22.5
PR8 WT	2	1	3775
PR8 WT	5	1	1750
PR8 WT	7	1	245
PR8 WT	1	2	0
PR8 WT	2	2	4412.5
PR8 WT	5	2	72750
PR8 WT	7	2	875
PR8 WT	1	3	35
PR8 WT	2	3	7462.5
PR8 WT	5	3	72250
PR8 WT	7	3	3387.5
PR8 WT	1	4	35
PR8 WT	2	4	27250
PR8 WT	5	4	2850
PR8 WT	7	4	1900
PR8 WT	1	5	100
PR8 WT	2	5	17500
PR8 WT	5	5	63125
PR8 WT	7	5	925
PR8 SenNP in	1	1	72.5
PR8 SenNP in	2	1	34750
PR8 SenNP in	4	1	75000
PR8 SenNP in	5	1	51875
PR8 SenNP in	7	1	525
PR8 SenNP in	1	2	0
PR8 SenNP in	2	2	2050
PR8 SenNP in	4	2	132.5
PR8 SenNP in	5	2	25
PR8 SenNP in	7	2	0
PR8 SenNP in	1	3	32.5
PR8 SenNP in	2	3	1650
PR8 SenNP in	4	3	1525
PR8 SenNP in	5	3	50
PR8 SenNP in	7	3	0
PR8 SenNP in	1	4	22.5
PR8 SenNP in	2	4	975
PR8 SenNP in	4	4	70
PR8 SenNP in	5	4	42.5
PR8 SenNP in	7	4	0

[truncated: 2 more sheets: figS5b, figS7]
